# Supplementary material for: Cost-Effectiveness of Adding SGLT2 Inhibitors to Standard Treatment for Heart Failure With Reduced Ejection Fraction Patients in China
Source: Front Pharmacol. 2021 Nov 11;12:733681. doi: 10.3389/fphar.2021.733681 (PMC8631914; doi:10.3389/fphar.2021.733681)
Supplement: Supplementary file 1 [file DataSheet1.XLSX]

## Sheet: CEA of Empagliflozin 
Control group2			low value	high value	Distrition	Explantion
CV death	PWsd	0.0212	0.01908	0.02332	0.0212	10%MEAN
HF hospitalization	Psh	0.03719	0.033471	0.040909	0.03719	10%MEAN
readmission	Psr	0.1189	0.10701	0.13079	0.1189	10%MEAN									Strategies	Cost	Incremental cost	Utility	Incremental utility	ICER
Cost of Standard treatment	cost_s	766.01	766.01	4247	766.01	ACEI-AEBI
Cost of hospitalization	cost_h	11497.7	6208.6	20669	11497.7
Empagliflozin group															Empagliflozin group	32341.2		3.66262
CV death	Pi-d	0.01956	0.017604	0.021516	0.01956	10%MEAN									Control group2	26525.5	5815.78	3.53727	0.125346	46397.9
HF hospitalization	Pi-h	0.02619	0.023571	0.028809	0.02619	10%MEAN
Cost of Empagliflozin	cost_new	381.6	305.28	457.92	381.6	20%MEAN
I-I	P_I-I	0.977
I-II	P_I-II	0.019
I-III	P_I-III	0.004
I-IV	P-I-IV	0
II-I	P_II-I	0.008
II-II	P_II-II	0.981
II-III	P_II-III	0.01
II-IV	P-II-IV	0.001
III-I	P_III-I	0
III-II	P_IIII-II	0.034
III-III	P_III-III	0.96
III-IV	P-III-IV	0.006
IV-I	P_IV-I	0
IV-II	P_IV-II	0									Empagliflozin group																		Control group2
IV-III	P_IV-III	0.055									Number			Markov cycle				Cost		Cumulative cost	Utility		Cumulative utility						Number			Markov cycle				Cost		Cumulative cost	Utility		Cumulative utility
IV-IV	P-IV-IV	0.945						non-CV death				NYHA1	NYHAII	NYHAIII	NYHAIV	Death	Mortality	Undiscount	Discount	0	Undiscount	Discount	0			non-CV death				NYHA1	NYHAII	NYHAIII	NYHAIV	Death	Mortality	Undiscount	Discount	0	Undiscount	Discount	0
NYHA I	U1	0.2035	0.19525	0.2125	Beta	95%CI	0.2035	0.0025525			0	0	0.713	0.28	0.007	0		1455.59	2183.38	2183.38	0.163297	0.244945	0.244945			0.0025525			0	0	0.713	0.28	0.007	0		1222.87	1834.3	1834.3	0.161563	0.242345	0.242345
NYHA II	U2	0.18	0.17325	0.18725	Beta	95%CI	0.18	0.0025525			1	0.00557787	0.693296	0.270205	0.00880881	0.0221125		1423.4	1405.83	3589.21	0.159826	0.157853	0.402798			0.0025525			1	0.00556852	0.692133	0.269752	0.00879404	0.0237525		1193.82	1179.08	3013.39	0.157866	0.155917	0.398261
NYHA III	U3	0.1475	0.13775	0.15725	Beta	95%CI	0.1475	0.0025525			2	0.0107528	0.674171	0.260936	0.0104036	0.043736		1391.93	1357.77	4946.98	0.156425	0.152587	0.555385			0.0025525			2	0.0107168	0.671912	0.260062	0.0103687	0.0469408		1165.47	1136.87	4150.26	0.154248	0.150463	0.548725
NYHA IV	U4	0.127	0.103	0.15125	Beta	95%CI	0.127	0.0025525			3	0.0155473	0.655613	0.252154	0.0118043	0.0648814		1361.15	1311.35	6258.34	0.153093	0.147493	0.702878			0.0025525			3	0.0154692	0.65232	0.250887	0.011745	0.0695784		1137.78	1096.16	5246.42	0.15071	0.145197	0.693921
Utility of hospitalization	U_H	-0.1	-0.13	-0.08	Beta	95%CI	-0.1	0.002675			4	0.0199802	0.637527	0.243791	0.0130273	0.0856738		1330.75	1266.24	7524.58	0.14979	0.142529	0.845406			0.002675			4	0.0198465	0.633261	0.24216	0.0129401	0.0917922		1110.53	1056.7	6303.12	0.147212	0.140075	0.833997
Discount	Disc	0.0125	0	0.02			0.0125	0.002675			5	0.0240735	0.619984	0.235848	0.0140907	0.106004		1301.16	1222.8	8747.39	0.146573	0.137746	0.983153			0.002675			5	0.0238723	0.614802	0.233877	0.0139729	0.113476		1084.02	1018.74	7321.85	0.14381	0.135149	0.969146
								0.002675			6	0.0278464	0.602969	0.228294	0.0150094	0.125882		1272.23	1180.85	9928.24	0.143422	0.133121	1.11627			0.002675			6	0.0275674	0.596926	0.226006	0.014859	0.134641		1058.14	982.138	8303.99	0.140483	0.130393	1.09954
								0.002675			7	0.0313175	0.586467	0.2211	0.0157974	0.145318		1243.95	1140.34	11068.6	0.140336	0.128648	1.24492			0.002675			7	0.0309517	0.579616	0.218518	0.0156129	0.155302		1032.88	946.854	9250.85	0.13723	0.125801	1.22534
								0.0027975			8	0.0345	0.570392	0.214216	0.0164651	0.164426		1216.02	1100.98	12169.6	0.137279	0.124292	1.36921			0.0027975			8	0.0340398	0.562783	0.211359	0.0162454	0.175572		1008.01	912.653	10163.5	0.134016	0.121338	1.34668
								0.0027975			9	0.037414	0.554806	0.207647	0.0170258	0.183108		1188.83	1063.08	13232.6	0.134302	0.120096	1.48931			0.0027975			9	0.036853	0.546487	0.204533	0.0167705	0.195357		983.822	879.754	11043.3	0.130891	0.117045	1.46372
								0.0027975			10	0.0400754	0.539693	0.20137	0.0174901	0.201371		1162.25	1026.48	14259.1	0.131388	0.116039	1.60535			0.0027975			10	0.0394083	0.530709	0.198018	0.017199	0.214666		960.213	848.042	11891.3	0.127836	0.112903	1.57662
								0.0027975			11	0.0424993	0.52504	0.195366	0.0178675	0.219227		1136.26	991.138	15250.3	0.128534	0.112118	1.71747			0.0027975			11	0.0417218	0.515434	0.191792	0.0175405	0.233512		937.171	817.473	12708.8	0.124851	0.108904	1.68553
								0.00292			12	0.0446943	0.510768	0.189595	0.0181643	0.236779		1110.61	956.804	16207.1	0.125708	0.108299	1.82577			0.00292			12	0.043803	0.500582	0.185814	0.017802	0.252		914.496	787.846	13496.6	0.121901	0.105019	1.79055
								0.00292			13	0.046679	0.496931	0.184064	0.0183906	0.253936		1085.65	923.748	17130.8	0.122958	0.104622	1.93039			0.00292			13	0.0456714	0.486203	0.18009	0.0179936	0.270042		892.438	759.351	14256	0.119035	0.101284	1.89183
								0.00292			14	0.0484663	0.483515	0.178758	0.0185538	0.270707		1061.24	891.834	18022.6	0.120266	0.101068	2.03146			0.00292			14	0.0473405	0.472283	0.174605	0.0181228	0.287648		870.913	731.887	14987.9	0.116234	0.0976796	1.98951
								0.00292			15	0.0500683	0.470507	0.173663	0.0186603	0.287102		1037.39	861.023	18883.7	0.117632	0.0976334	2.12909			0.00292			15	0.0488232	0.458806	0.169344	0.0181962	0.30483		849.906	705.416	15693.3	0.113497	0.0942021	2.08371
								0.0030425			16	0.05149	0.457835	0.168746	0.0187137	0.303215		1013.84	831.092	19714.8	0.115023	0.09429	2.22338			0.0030425			16	0.0501253	0.445701	0.164273	0.0182177	0.321683		829.239	679.765	16373	0.110795	0.0908239	2.17454
								0.0030425			17	0.0527486	0.445549	0.164017	0.0187218	0.318964		990.925	802.279	20517	0.112486	0.0910714	2.31445			0.0030425			17	0.0512644	0.433012	0.159402	0.018195	0.338127		809.136	655.097	17028.1	0.108169	0.0875768	2.26211
								0.0030425			18	0.0538544	0.433634	0.159465	0.0186895	0.334357		968.527	774.464	21291.5	0.110002	0.0879614	2.40241			0.0030425			18	0.0522513	0.420726	0.154718	0.0181332	0.354172		789.52	631.325	17659.5	0.105604	0.0844445	2.34656
								0.0030425			19	0.0548172	0.42208	0.155079	0.0186214	0.349402		946.636	747.614	22039.1	0.107573	0.0849563	2.48737			0.0030425			19	0.0530961	0.408828	0.150211	0.0180368	0.369829		770.38	608.415	18267.9	0.103099	0.0814231	2.42798
								0.003271			20	0.0556332	0.410777	0.150817	0.0185171	0.364256		924.857	721.396	22760.5	0.105145	0.082014	2.56938			0.003271			20	0.0537961	0.397212	0.145836	0.0179057	0.38525		751.421	586.115	18854	0.100603	0.0784713	2.50645
								0.003271			21	0.0563239	0.399815	0.146705	0.0183848	0.378771		903.742	696.223	23456.7	0.102796	0.0791915	2.64857			0.003271			21	0.0543725	0.385964	0.141623	0.0177479	0.400293		733.033	564.713	19418.7	0.0981904	0.0756438	2.5821
								0.003271			22	0.0568975	0.389184	0.142737	0.0182278	0.392954		883.108	671.929	24128.7	0.100497	0.0764651	2.72504			0.003271			22	0.0548342	0.37507	0.13756	0.0175668	0.414969		715.095	544.093	19962.8	0.0958343	0.0729173	2.65501
								0.003271			23	0.0573621	0.378871	0.138904	0.0180492	0.406814		862.946	648.482	24777.1	0.098249	0.0738316	2.79887			0.003271			23	0.0551891	0.364519	0.133642	0.0173654	0.429285		697.596	524.225	20487	0.0935335	0.0702881	2.7253
								0.0034995			24	0.0577116	0.368781	0.135168	0.0178475	0.420492		842.895	625.594	25402.7	0.0960046	0.0712543	2.87012			0.0034995			24	0.0554321	0.354215	0.129829	0.0171426	0.443381		680.268	504.893	20991.9	0.0912435	0.0677207	2.79302
								0.0034995			25	0.0579662	0.358993	0.131556	0.0176296	0.433855		823.458	603.623	26006.4	0.0938327	0.0687826	2.93891			0.0034995			25	0.0555832	0.344234	0.126148	0.0169048	0.45713		663.466	486.343	21478.3	0.0890299	0.065262	2.85829
								0.0034995			26	0.0581328	0.349497	0.128063	0.0173976	0.44691		804.47	582.423	26588.8	0.0917089	0.0663958	3.0053			0.0034995			26	0.0556494	0.334566	0.122592	0.0166544	0.470538		647.078	468.475	21946.7	0.0868691	0.0628918	2.92118
								0.0034995			27	0.0582176	0.340283	0.124682	0.0171537	0.459664		785.919	561.968	27150.8	0.0896322	0.0640912	3.06939			0.0034995			27	0.055637	0.325199	0.119155	0.0163934	0.483616		631.096	451.263	22398	0.0847597	0.0606071	2.98178
								0.003728			28	0.0582128	0.331264	0.121379	0.0168958	0.472248		767.478	542.007	27692.8	0.0875602	0.0618366	3.13123			0.003728			28	0.055539	0.316049	0.115804	0.0161197	0.496488		615.276	434.519	22832.5	0.0826613	0.0583769	3.04016
								0.003728			29	0.0581379	0.322513	0.118181	0.0166296	0.484538		749.605	522.849	28215.6	0.0855556	0.059675	3.19091			0.003728			29	0.0553744	0.307183	0.112564	0.0158391	0.50904		599.938	418.457	23251	0.0806335	0.0562418	3.0964
								0.003728			30	0.0579979	0.314021	0.115082	0.0163565	0.496542		732.148	504.369	28720	0.083596	0.0575883	3.24849			0.003728			30	0.0551483	0.298592	0.109428	0.0155529	0.521278		584.983	402.988	23654	0.0786546	0.0541843	3.15059
								0.003728			31	0.0577981	0.305779	0.112078	0.0160781	0.508267		715.098	486.541	29206.5	0.0816805	0.0555741	3.30407			0.003728			31	0.054866	0.290267	0.106393	0.0152625	0.533212		570.4	388.091	24042	0.0767235	0.0522014	3.20279
								0.0039565			32	0.0575295	0.297708	0.10914	0.0157917	0.51983		698.156	469.149	29675.7	0.0797704	0.0536044	3.35767			0.0039565			32	0.0545193	0.282131	0.10343	0.0149655	0.544955		555.972	373.604	24415.6	0.0748035	0.0502668	3.25306
								0.0039565			33	0.0572102	0.289875	0.106291	0.0155024	0.531122		681.737	452.461	30128.1	0.0779229	0.0517165	3.40939			0.0039565			33	0.0541257	0.274246	0.10056	0.0146666	0.556402		541.985	359.709	24775.4	0.0729484	0.048415	3.30147
								0.0039565			34	0.0568443	0.28227	0.103526	0.0152111	0.542149		665.705	436.366	30564.5	0.0761174	0.0498945	3.45928			0.0039565			34	0.0536893	0.266603	0.0977798	0.0143668	0.567561		528.351	346.331	25121.7	0.0711388	0.0466311	3.3481
								0.0039565			35	0.0564359	0.274887	0.100843	0.0149186	0.552916		650.05	420.844	30985.3	0.0743531	0.0481363	3.50742			0.0039565			35	0.053214	0.259193	0.0950858	0.0140669	0.57844		515.059	333.45	25455.1	0.0693733	0.0449124	3.39301
								0.004185			36	0.0559755	0.267655	0.0982156	0.0146224	0.563532		634.5	405.705	31391	0.0725947	0.0464177	3.55384			0.004185			36	0.0526912	0.25195	0.0924528	0.0137644	0.589141		501.913	320.928	25776.1	0.067619	0.0432362	3.43625
								0.004185			37	0.0554799	0.260633	0.0956648	0.0143266	0.573896		619.434	391.182	31782.2	0.0708943	0.0447708	3.59861			0.004185			37	0.052137	0.244928	0.0899005	0.0134634	0.599571		489.172	308.919	26085	0.0659243	0.0416322	3.47788
								0.004185			38	0.0549524	0.253814	0.0931879	0.014032	0.584014		604.726	377.179	32159.4	0.0692331	0.043182	3.64179			0.004185			38	0.0515544	0.23812	0.0874257	0.0131643	0.609736		476.754	297.36	26382.3	0.0642716	0.0400874	3.51797
								0.004185			39	0.0543959	0.247192	0.090782	0.013739	0.593891		590.366	181.838	32341.2	0.0676103	0.0208246	3.66262			0.004185			39	0.0509467	0.231517	0.0850255	0.0128678	0.619643		464.652	143.117	26525.5	0.0626598	0.0192998	3.53727

## Sheet:  Empagliflozin  vs Group2
	low value	high value
Probability of CV mortality in control2 group(0.01908-0.02332)	1.10156e+06	27657
Probability of CV mortality of Empagliflozin(0.01760-0.02152)	28213.4	348491
Probability of HF hospitalization in control2 group(0.03347-0.04091)	59708.8	35177.3					46397.9
Probability of HF readmission(0.10701-0.13079)	46920.1	45881.8							45970.6
Cost of Standard treatment(¥766.01-¥4247)	46397.9	62497
Cost of hospitalization(¥6208.6- ¥20669)	57011.7	27993.6
Probability of HF hospitalization(0.02357-0.02881) of Empagliflozin	38142	55735.2
Cost of Empagliflozin(¥ 305.28-¥457.92)	33212.3	59583.5
Utility of NYHA I(0.19525-0.2125)	46554.3	46228.6
Utility of NYHA II(0.17325-0.18725)	47352	45415.1
Utility of NYHA III(0.13775-0.15725)	46902.5	45904.1
Utility of NYHA IV(0.103-0.15125)	46542.3	46252.9
Utility of hospitalization(-0.13 - -0.08)	43763.3	48338
Discounted rate(0%-8%)	43732.1	48083.2

## Sheet: CEA of Dapagliflozin
Control group1			low value	high value	Distrition	Explantion
CV death	PWsd	0.01994	0.017946	0.021934	0.01994	10%MEAN
HF hospitalization	Psh	0.02344	0.021096	0.025784	0.02344	10%MEAN
readmission	Psr	0.1189	0.10701	0.13079	0.1189	10%MEAN									Strategies	Cost	Incremental cost	Utility	Incremental utility	ICER
Cost of Standard treatment	cost_s	766.01	766.01	4247	766.01	ACEI-AEBI
Cost of hospitalization	cost_h	11497.7	6208.6	20669	11497.7
Dapagliflozin group															Dapagliflozin group	32341.2		3.66262
CV death	Pi-d	0.0164985	0.0148487	0.0181484	0.0164985	10%MEAN									Control group1	26525.5	5815.78	3.53727	0.125346	46397.9
HF hospitalization	Pi-h	0.0166779	0.0150101	0.0183457	0.0166779	10%MEAN
Cost of Dapagliflozin	cost_new	392.4	313.92	470.88	392.4	20%MEAN
I-I	P_I-I	0.977
I-II	P_I-II	0.019
I-III	P_I-III	0.004
I-IV	P-I-IV	0
II-I	P_II-I	0.008
II-II	P_II-II	0.981
II-III	P_II-III	0.01
II-IV	P-II-IV	0.001
III-I	P_III-I	0
III-II	P_IIII-II	0.034
III-III	P_III-III	0.96
III-IV	P-III-IV	0.006
IV-I	P_IV-I	0
IV-II	P_IV-II	0									Dapagliflozin group																		Control group1
IV-III	P_IV-III	0.055									Number			Markov cycle				Cost		Cumulative cost	Utility		Cumulative utility						Number			Markov cycle				Cost		Cumulative cost	Utility		Cumulative utility
IV-IV	P-IV-IV	0.945						non-CV death				NYHA1	NYHAII	NYHAIII	NYHAIV	Death	Mortality	Undiscount	Discount	0	Undiscount	Discount	0			non-CV death				NYHA1	NYHAII	NYHAIII	NYHAIV	Death	Mortality	Undiscount	Discount	0	Undiscount	Discount	0
NYHA I	U1	0.2035	0.19525	0.2125	Beta	95%CI	0.2035	0.0025525			0	0	0.713	0.28	0.007	0		1455.59	2183.38	2183.38	0.163297	0.244945	0.244945			0.0025525			0	0	0.713	0.28	0.007	0		1222.87	1834.3	1834.3	0.161563	0.242345	0.242345
NYHA II	U2	0.18	0.17325	0.18725	Beta	95%CI	0.18	0.0025525			1	0.00557787	0.693296	0.270205	0.00880881	0.0221125		1423.4	1405.83	3589.21	0.159826	0.157853	0.402798			0.0025525			1	0.00556852	0.692133	0.269752	0.00879404	0.0237525		1193.82	1179.08	3013.39	0.157866	0.155917	0.398261
NYHA III	U3	0.1475	0.13775	0.15725	Beta	95%CI	0.1475	0.0025525			2	0.0107528	0.674171	0.260936	0.0104036	0.043736		1391.93	1357.77	4946.98	0.156425	0.152587	0.555385			0.0025525			2	0.0107168	0.671912	0.260062	0.0103687	0.0469408		1165.47	1136.87	4150.26	0.154248	0.150463	0.548725
NYHA IV	U4	0.127	0.103	0.15125	Beta	95%CI	0.127	0.0025525			3	0.0155473	0.655613	0.252154	0.0118043	0.0648814		1361.15	1311.35	6258.34	0.153093	0.147493	0.702878			0.0025525			3	0.0154692	0.65232	0.250887	0.011745	0.0695784		1137.78	1096.16	5246.42	0.15071	0.145197	0.693921
Utility of hospitalization	U_H	-0.1	-0.13	-0.08	Beta	95%CI	-0.1	0.002675			4	0.0199802	0.637527	0.243791	0.0130273	0.0856738		1330.75	1266.24	7524.58	0.14979	0.142529	0.845406			0.002675			4	0.0198465	0.633261	0.24216	0.0129401	0.0917922		1110.53	1056.7	6303.12	0.147212	0.140075	0.833997
Discount	Disc	0.0125	0	0.02			0.0125	0.002675			5	0.0240735	0.619984	0.235848	0.0140907	0.106004		1301.16	1222.8	8747.39	0.146573	0.137746	0.983153			0.002675			5	0.0238723	0.614802	0.233877	0.0139729	0.113476		1084.02	1018.74	7321.85	0.14381	0.135149	0.969146
								0.002675			6	0.0278464	0.602969	0.228294	0.0150094	0.125882		1272.23	1180.85	9928.24	0.143422	0.133121	1.11627			0.002675			6	0.0275674	0.596926	0.226006	0.014859	0.134641		1058.14	982.138	8303.99	0.140483	0.130393	1.09954
								0.002675			7	0.0313175	0.586467	0.2211	0.0157974	0.145318		1243.95	1140.34	11068.6	0.140336	0.128648	1.24492			0.002675			7	0.0309517	0.579616	0.218518	0.0156129	0.155302		1032.88	946.854	9250.85	0.13723	0.125801	1.22534
								0.0027975			8	0.0345	0.570392	0.214216	0.0164651	0.164426		1216.02	1100.98	12169.6	0.137279	0.124292	1.36921			0.0027975			8	0.0340398	0.562783	0.211359	0.0162454	0.175572		1008.01	912.653	10163.5	0.134016	0.121338	1.34668
								0.0027975			9	0.037414	0.554806	0.207647	0.0170258	0.183108		1188.83	1063.08	13232.6	0.134302	0.120096	1.48931			0.0027975			9	0.036853	0.546487	0.204533	0.0167705	0.195357		983.822	879.754	11043.3	0.130891	0.117045	1.46372
								0.0027975			10	0.0400754	0.539693	0.20137	0.0174901	0.201371		1162.25	1026.48	14259.1	0.131388	0.116039	1.60535			0.0027975			10	0.0394083	0.530709	0.198018	0.017199	0.214666		960.213	848.042	11891.3	0.127836	0.112903	1.57662
								0.0027975			11	0.0424993	0.52504	0.195366	0.0178675	0.219227		1136.26	991.138	15250.3	0.128534	0.112118	1.71747			0.0027975			11	0.0417218	0.515434	0.191792	0.0175405	0.233512		937.171	817.473	12708.8	0.124851	0.108904	1.68553
								0.00292			12	0.0446943	0.510768	0.189595	0.0181643	0.236779		1110.61	956.804	16207.1	0.125708	0.108299	1.82577			0.00292			12	0.043803	0.500582	0.185814	0.017802	0.252		914.496	787.846	13496.6	0.121901	0.105019	1.79055
								0.00292			13	0.046679	0.496931	0.184064	0.0183906	0.253936		1085.65	923.748	17130.8	0.122958	0.104622	1.93039			0.00292			13	0.0456714	0.486203	0.18009	0.0179936	0.270042		892.438	759.351	14256	0.119035	0.101284	1.89183
								0.00292			14	0.0484663	0.483515	0.178758	0.0185538	0.270707		1061.24	891.834	18022.6	0.120266	0.101068	2.03146			0.00292			14	0.0473405	0.472283	0.174605	0.0181228	0.287648		870.913	731.887	14987.9	0.116234	0.0976796	1.98951
								0.00292			15	0.0500683	0.470507	0.173663	0.0186603	0.287102		1037.39	861.023	18883.7	0.117632	0.0976334	2.12909			0.00292			15	0.0488232	0.458806	0.169344	0.0181962	0.30483		849.906	705.416	15693.3	0.113497	0.0942021	2.08371
								0.0030425			16	0.05149	0.457835	0.168746	0.0187137	0.303215		1013.84	831.092	19714.8	0.115023	0.09429	2.22338			0.0030425			16	0.0501253	0.445701	0.164273	0.0182177	0.321683		829.239	679.765	16373	0.110795	0.0908239	2.17454
								0.0030425			17	0.0527486	0.445549	0.164017	0.0187218	0.318964		990.925	802.279	20517	0.112486	0.0910714	2.31445			0.0030425			17	0.0512644	0.433012	0.159402	0.018195	0.338127		809.136	655.097	17028.1	0.108169	0.0875768	2.26211
								0.0030425			18	0.0538544	0.433634	0.159465	0.0186895	0.334357		968.527	774.464	21291.5	0.110002	0.0879614	2.40241			0.0030425			18	0.0522513	0.420726	0.154718	0.0181332	0.354172		789.52	631.325	17659.5	0.105604	0.0844445	2.34656
								0.0030425			19	0.0548172	0.42208	0.155079	0.0186214	0.349402		946.636	747.614	22039.1	0.107573	0.0849563	2.48737			0.0030425			19	0.0530961	0.408828	0.150211	0.0180368	0.369829		770.38	608.415	18267.9	0.103099	0.0814231	2.42798
								0.003271			20	0.0556332	0.410777	0.150817	0.0185171	0.364256		924.857	721.396	22760.5	0.105145	0.082014	2.56938			0.003271			20	0.0537961	0.397212	0.145836	0.0179057	0.38525		751.421	586.115	18854	0.100603	0.0784713	2.50645
								0.003271			21	0.0563239	0.399815	0.146705	0.0183848	0.378771		903.742	696.223	23456.7	0.102796	0.0791915	2.64857			0.003271			21	0.0543725	0.385964	0.141623	0.0177479	0.400293		733.033	564.713	19418.7	0.0981904	0.0756438	2.5821
								0.003271			22	0.0568975	0.389184	0.142737	0.0182278	0.392954		883.108	671.929	24128.7	0.100497	0.0764651	2.72504			0.003271			22	0.0548342	0.37507	0.13756	0.0175668	0.414969		715.095	544.093	19962.8	0.0958343	0.0729173	2.65501
								0.003271			23	0.0573621	0.378871	0.138904	0.0180492	0.406814		862.946	648.482	24777.1	0.098249	0.0738316	2.79887			0.003271			23	0.0551891	0.364519	0.133642	0.0173654	0.429285		697.596	524.225	20487	0.0935335	0.0702881	2.7253
								0.0034995			24	0.0577116	0.368781	0.135168	0.0178475	0.420492		842.895	625.594	25402.7	0.0960046	0.0712543	2.87012			0.0034995			24	0.0554321	0.354215	0.129829	0.0171426	0.443381		680.268	504.893	20991.9	0.0912435	0.0677207	2.79302
								0.0034995			25	0.0579662	0.358993	0.131556	0.0176296	0.433855		823.458	603.623	26006.4	0.0938327	0.0687826	2.93891			0.0034995			25	0.0555832	0.344234	0.126148	0.0169048	0.45713		663.466	486.343	21478.3	0.0890299	0.065262	2.85829
								0.0034995			26	0.0581328	0.349497	0.128063	0.0173976	0.44691		804.47	582.423	26588.8	0.0917089	0.0663958	3.0053			0.0034995			26	0.0556494	0.334566	0.122592	0.0166544	0.470538		647.078	468.475	21946.7	0.0868691	0.0628918	2.92118
								0.0034995			27	0.0582176	0.340283	0.124682	0.0171537	0.459664		785.919	561.968	27150.8	0.0896322	0.0640912	3.06939			0.0034995			27	0.055637	0.325199	0.119155	0.0163934	0.483616		631.096	451.263	22398	0.0847597	0.0606071	2.98178
								0.003728			28	0.0582128	0.331264	0.121379	0.0168958	0.472248		767.478	542.007	27692.8	0.0875602	0.0618366	3.13123			0.003728			28	0.055539	0.316049	0.115804	0.0161197	0.496488		615.276	434.519	22832.5	0.0826613	0.0583769	3.04016
								0.003728			29	0.0581379	0.322513	0.118181	0.0166296	0.484538		749.605	522.849	28215.6	0.0855556	0.059675	3.19091			0.003728			29	0.0553744	0.307183	0.112564	0.0158391	0.50904		599.938	418.457	23251	0.0806335	0.0562418	3.0964
								0.003728			30	0.0579979	0.314021	0.115082	0.0163565	0.496542		732.148	504.369	28720	0.083596	0.0575883	3.24849			0.003728			30	0.0551483	0.298592	0.109428	0.0155529	0.521278		584.983	402.988	23654	0.0786546	0.0541843	3.15059
								0.003728			31	0.0577981	0.305779	0.112078	0.0160781	0.508267		715.098	486.541	29206.5	0.0816805	0.0555741	3.30407			0.003728			31	0.054866	0.290267	0.106393	0.0152625	0.533212		570.4	388.091	24042	0.0767235	0.0522014	3.20279
								0.0039565			32	0.0575295	0.297708	0.10914	0.0157917	0.51983		698.156	469.149	29675.7	0.0797704	0.0536044	3.35767			0.0039565			32	0.0545193	0.282131	0.10343	0.0149655	0.544955		555.972	373.604	24415.6	0.0748035	0.0502668	3.25306
								0.0039565			33	0.0572102	0.289875	0.106291	0.0155024	0.531122		681.737	452.461	30128.1	0.0779229	0.0517165	3.40939			0.0039565			33	0.0541257	0.274246	0.10056	0.0146666	0.556402		541.985	359.709	24775.4	0.0729484	0.048415	3.30147
								0.0039565			34	0.0568443	0.28227	0.103526	0.0152111	0.542149		665.705	436.366	30564.5	0.0761174	0.0498945	3.45928			0.0039565			34	0.0536893	0.266603	0.0977798	0.0143668	0.567561		528.351	346.331	25121.7	0.0711388	0.0466311	3.3481
								0.0039565			35	0.0564359	0.274887	0.100843	0.0149186	0.552916		650.05	420.844	30985.3	0.0743531	0.0481363	3.50742			0.0039565			35	0.053214	0.259193	0.0950858	0.0140669	0.57844		515.059	333.45	25455.1	0.0693733	0.0449124	3.39301
								0.004185			36	0.0559755	0.267655	0.0982156	0.0146224	0.563532		634.5	405.705	31391	0.0725947	0.0464177	3.55384			0.004185			36	0.0526912	0.25195	0.0924528	0.0137644	0.589141		501.913	320.928	25776.1	0.067619	0.0432362	3.43625
								0.004185			37	0.0554799	0.260633	0.0956648	0.0143266	0.573896		619.434	391.182	31782.2	0.0708943	0.0447708	3.59861			0.004185			37	0.052137	0.244928	0.0899005	0.0134634	0.599571		489.172	308.919	26085	0.0659243	0.0416322	3.47788
								0.004185			38	0.0549524	0.253814	0.0931879	0.014032	0.584014		604.726	377.179	32159.4	0.0692331	0.043182	3.64179			0.004185			38	0.0515544	0.23812	0.0874257	0.0131643	0.609736		476.754	297.36	26382.3	0.0642716	0.0400874	3.51797
								0.004185			39	0.0543959	0.247192	0.090782	0.013739	0.593891		590.366	181.838	32341.2	0.0676103	0.0208246	3.66262			0.004185			39	0.0509467	0.231517	0.0850255	0.0128678	0.619643		464.652	143.117	26525.5	0.0626598	0.0192998	3.53727

## Sheet: Dapagliflozin vs Group1
	Low value	High value
Probability of CV mortality in control1 group(0.01795-0.02193)	67994.5	26134.9			35999.2
Probability of CV mortality of Dapagliflozin(0.01485-0.01815)	27114.1	58635.6
Cost of Standard treatment(¥766.01-¥4247)	35999.2	54850							35999.2
Cost of Dapagliflozin(¥ 313.92-¥ 470.88)	28161.8	43836.6
Cost of hospitalization(¥6208.6- ¥20669)	39373.9	30147.4
Probability of HF hospitalization in control1 group(0.02110-0.02578)	40108.3	32130
Probability of HF hospitalization of Dapagliflozin (0.0150--0.01835)	33087.3	39045.3
Discounted rate(0%-8%)	33599.6	37558.3
Probability of HF readmission(0.10701-0.13079)	36146.5	35852.3
Utility of NYHA I(0.19525-0.2125)	36144.1	35842.4
Utility of NYHA II(0.17325-0.18725)	36867.2	35111.3
Utility of NYHA III(0.13775-0.15725)	36457.1	35552.6
Utility of NYHA IV(0.103-0.15125)	36131.9	35866
Utility of hospitalization(-0.13 - -0.08)	35323	36464.5

## Sheet: PSA of Dapagliflozin
Monte Carlo simulation results								cost-effectiveness acceptability curves
								WTP=	400000
										probability that being cost-effective
Number	Dapagliflozin group		Control Group1		Incremental cost	Incremental utility				0.116	0.884		WTP	Control Group1	Dapagliflozin group
	Cost	Utility	Cost	Utility				Control Group1	Dapagliflozin group	Control Group1	Dapagliflozin group
1	30325.8	3.74274	24825.1	3.92891	-5500.72	0.186163		1.46677e+06	1.54674e+06	0	1		0	0.759	0.241
2	19689.4	3.78132	53573	3.64703	33883.6	-0.134288		1.49284e+06	1.40524e+06	1	0		1000	0.754	0.246											0	70892
3	18204.2	3.60346	34241.5	3.95699	16037.3	0.353533		1.42318e+06	1.54855e+06	0	1		2000	0.745	0.255											1	70892
4	17492.6	3.57432	28462.1	3.87199	10969.5	0.297664		1.41224e+06	1.52033e+06	0	1		3000	0.736	0.264
5	25686.7	3.74121	23840.9	3.87064	-1845.82	0.129429		1.4708e+06	1.52442e+06	0	1		4000	0.727	0.273
6	18655.9	3.75659	25373.5	3.86726	6717.66	0.110668		1.48398e+06	1.52153e+06	0	1		5000	0.715	0.285
7	29222.4	3.66452	22061.7	3.95499	-7160.73	0.290464		1.43659e+06	1.55993e+06	0	1		6000	0.709	0.291
8	18887.2	3.74111	18476.2	3.81451	-410.968	0.0734061		1.47756e+06	1.50733e+06	0	1		7000	0.7	0.3
9	32071.6	3.87635	35745.7	3.82927	3674.11	-0.0470723		1.51847e+06	1.49596e+06	1	0		8000	0.687	0.313
10	18807.5	3.41602	21802.7	3.80852	2995.27	0.392492		1.3476e+06	1.5016e+06	0	1		9000	0.677	0.323
11	21931.8	3.65495	24306	3.92966	2374.21	0.274712		1.44005e+06	1.54756e+06	0	1		10000	0.663	0.337
12	24280	3.7243	47081.3	3.82181	22801.3	0.0975018		1.46544e+06	1.48164e+06	0	1		11000	0.655	0.345
13	32994.6	3.84744	34455.3	3.80621	1460.64	-0.041236		1.50598e+06	1.48803e+06	1	0		12000	0.642	0.358
14	25741.2	3.56272	27224.3	3.86257	1483.16	0.299853		1.39935e+06	1.5178e+06	0	1		13000	0.633	0.367
15	17238.2	3.65192	21805.5	3.67767	4567.38	0.025749		1.44353e+06	1.44926e+06	0	1		14000	0.629	0.371
16	26930.3	3.68519	35137.4	3.95363	8207.13	0.268438		1.44714e+06	1.54631e+06	0	1		15000	0.619	0.381
17	23028.8	3.69035	60429.7	4.057	37400.8	0.366653		1.45311e+06	1.56237e+06	0	1		16000	0.602	0.398
18	17133.6	3.62603	30225	3.94052	13091.3	0.314488		1.43328e+06	1.54598e+06	0	1		17000	0.592	0.408
19	28028	3.67324	40964.1	3.77685	12936.1	0.10361		1.44127e+06	1.46978e+06	0	1		18000	0.58	0.42
20	23296.5	3.36911	37501.3	3.79631	14204.9	0.427196		1.32435e+06	1.48102e+06	0	1		19000	0.57	0.43
21	21211.7	3.56209	26504.3	3.92298	5292.6	0.360884		1.40363e+06	1.54269e+06	0	1		20000	0.56	0.44												1	70892
23	16805.5	3.62273	21620.6	3.88675	4815.1	0.264022		1.43228e+06	1.53308e+06	0	1		21000	0.558	0.442												-0.3	-21267.6
24	26457.2	3.6472	35054	4.0449	8596.79	0.397696		1.43242e+06	1.5829e+06	0	1		22000	0.546	0.454
26	16555.6	3.87876	45286.1	4.05833	28730.6	0.179569		1.53495e+06	1.57804e+06	0	1		23000	0.537	0.463
27	19953.9	3.54802	20839.1	3.74362	885.174	0.195609		1.39925e+06	1.47661e+06	0	1		24000	0.53	0.47
28	22423.8	3.49332	35154.9	3.87632	12731.1	0.383003		1.3749e+06	1.51537e+06	0	1		25000	0.52	0.48
29	18822.4	3.64789	24221.9	3.87271	5399.52	0.224815		1.44033e+06	1.52486e+06	0	1		26000	0.511	0.489
30	24262.5	3.80418	20752.5	3.8079	-3509.97	0.00372383		1.49741e+06	1.50241e+06	0	1		27000	0.507	0.493
31	16604.9	3.65547	21841.8	3.94997	5236.94	0.294505		1.44558e+06	1.55815e+06	0	1		28000	0.497	0.503
32	21792	3.50574	42341.9	3.77851	20550	0.272769		1.38051e+06	1.46906e+06	0	1		29000	0.496	0.504
33	19239.1	3.61565	28013.4	4.00558	8774.34	0.389934		1.42702e+06	1.57422e+06	0	1		30000	0.488	0.512
34	19600.6	3.91462	23885.5	3.86041	4284.91	-0.054209		1.54625e+06	1.52028e+06	1	0		31000	0.48	0.52
35	47563.3	3.60123	27262.3	3.80704	-20301	0.205815		1.39293e+06	1.49555e+06	0	1		32000	0.467	0.533
36	18592.4	3.67696	21714.1	3.87526	3121.7	0.198308		1.45219e+06	1.52839e+06	0	1		33000	0.461	0.539
37	32401.3	3.49692	31811.4	3.83772	-589.916	0.340797		1.36637e+06	1.50328e+06	0	1		34000	0.449	0.551
38	30480.5	3.76687	23062.9	3.84873	-7417.57	0.0818617		1.47627e+06	1.51643e+06	0	1		35000	0.442	0.558
39	30395.1	3.74561	33091.8	4.04668	2696.69	0.301072		1.46785e+06	1.58558e+06	0	1		36000	0.434	0.566
40	18364.7	3.58501	23353.1	3.85001	4988.37	0.265003		1.41564e+06	1.51665e+06	0	1		37000	0.428	0.572
41	23362	3.62863	21275.3	3.76596	-2086.72	0.137333		1.42809e+06	1.48511e+06	0	1		38000	0.422	0.578
42	18074.2	3.58262	22465.1	3.89899	4390.94	0.316368		1.41497e+06	1.53713e+06	0	1		39000	0.416	0.584
43	25451	3.4626	35071.9	3.7986	9620.84	0.336		1.35959e+06	1.48437e+06	0	1		40000	0.413	0.587
44	18135.7	3.39854	34825.3	3.68109	16689.6	0.282548		1.34128e+06	1.43761e+06	0	1		41000	0.408	0.592
45	23218.3	3.52242	30010.5	4.14288	6792.24	0.620458		1.38575e+06	1.62714e+06	0	1		42000	0.397	0.603
46	17121.5	3.48263	48187.8	4.04954	31066.3	0.56691		1.37593e+06	1.57163e+06	0	1		43000	0.395	0.605
47	27163.4	3.65796	25542.1	3.98026	-1621.29	0.322297		1.43602e+06	1.56656e+06	0	1		44000	0.391	0.609
48	22431.8	3.70921	37796.2	3.78989	15364.4	0.0806745		1.46125e+06	1.47816e+06	0	1		45000	0.388	0.612
49	21046.3	3.58515	24491.2	3.69583	3444.93	0.110684		1.41301e+06	1.45384e+06	0	1		46000	0.381	0.619
50	37951.5	3.5463	25776.6	3.98137	-12174.9	0.435072		1.38057e+06	1.56677e+06	0	1		47000	0.379	0.621
51	21388.6	3.75077	43811.4	3.93735	22422.8	0.186579		1.47892e+06	1.53113e+06	0	1		48000	0.376	0.624
52	20607.4	3.51244	35563.3	3.86928	14955.9	0.356842		1.38437e+06	1.51215e+06	0	1		49000	0.373	0.627
53	15815.6	3.52354	33337.1	3.86036	17521.5	0.336821		1.3936e+06	1.51081e+06	0	1		50000	0.37	0.63
54	25907.4	3.6937	26573.1	3.8375	665.685	0.143806		1.45157e+06	1.50843e+06	0	1		51000	0.365	0.635
55	34291	3.54618	36515.2	3.63189	2224.19	0.0857092		1.38418e+06	1.41624e+06	0	1		52000	0.359	0.641
56	20847.5	3.4636	38535.4	3.79929	17687.9	0.335692		1.36459e+06	1.48118e+06	0	1		53000	0.354	0.646
57	20440.5	3.77981	49200.1	3.84719	28759.5	0.0673789		1.49148e+06	1.48967e+06	1	0		54000	0.349	0.651
58	17305.8	3.65511	22437	3.73387	5131.19	0.078766		1.44474e+06	1.47111e+06	0	1		55000	0.344	0.656
59	45935	3.82629	25067.1	3.96702	-20868	0.140724		1.48458e+06	1.56174e+06	0	1		56000	0.344	0.656
60	18220.9	3.7308	37958.5	3.79986	19737.6	0.0690657		1.4741e+06	1.48199e+06	0	1		57000	0.344	0.656
61	40718.9	3.57463	18427.6	3.91612	-22291.3	0.34149		1.38913e+06	1.54802e+06	0	1		58000	0.342	0.658
62	25063	3.729	26307.1	3.85523	1244.14	0.126225		1.46654e+06	1.51578e+06	0	1		59000	0.332	0.668
63	17862.8	3.76485	22019.4	3.8897	4156.52	0.12485		1.48808e+06	1.53386e+06	0	1		60000	0.329	0.671
64	39158.8	3.90487	19546.2	3.88979	-19612.6	-0.0150866		1.52279e+06	1.53637e+06	0	1		61000	0.325	0.675
65	20287.8	3.75027	31402.2	3.96679	11114.4	0.216521		1.47982e+06	1.55531e+06	0	1		62000	0.321	0.679
66	24149.3	3.45391	25790.8	3.92502	1641.51	0.471109		1.35741e+06	1.54422e+06	0	1		63000	0.317	0.683
67	30932.5	4.03347	33619.2	3.93141	2686.66	-0.102068		1.58246e+06	1.53894e+06	1	0		64000	0.314	0.686
68	18263.5	3.68581	21286.6	4.08319	3023.03	0.397382		1.45606e+06	1.61199e+06	0	1		65000	0.311	0.689
69	18365.4	3.62205	68418.6	3.88544	50053.2	0.263395		1.43045e+06	1.48576e+06	0	1		66000	0.306	0.694
70	22122.2	3.68879	25173.5	3.94545	3051.31	0.256659		1.45339e+06	1.55301e+06	0	1		67000	0.303	0.697
71	23686.4	3.48819	31270.8	3.91843	7584.43	0.43024		1.37159e+06	1.5361e+06	0	1		68000	0.302	0.698
72	17025.3	3.67531	18239.4	3.86112	1214.08	0.185813		1.4531e+06	1.52621e+06	0	1		69000	0.3	0.7
73	19113	3.61933	28796.6	3.91692	9683.61	0.297589		1.42862e+06	1.53797e+06	0	1		70000	0.298	0.702
74	19620.1	3.73868	21184.2	3.87728	1564.15	0.138597		1.47585e+06	1.52973e+06	0	1		71000	0.295	0.705
75	21144.4	3.60503	36615.6	3.90846	15471.3	0.303429		1.42087e+06	1.52677e+06	0	1		72000	0.292	0.708
76	16744.7	3.59793	32907.1	3.68313	16162.4	0.0852037		1.42243e+06	1.44035e+06	0	1		73000	0.291	0.709
77	39798.9	3.94421	39562	3.81236	-236.864	-0.131847		1.53788e+06	1.48538e+06	1	0		74000	0.288	0.712
78	17056.8	3.95177	20537.2	4.0173	3480.41	0.0655331		1.56365e+06	1.58638e+06	0	1		75000	0.285	0.715
79	20379.8	3.71322	21074.4	3.85307	694.677	0.139855		1.46491e+06	1.52015e+06	0	1		76000	0.278	0.722
80	36673.3	3.59429	33632	3.96672	-3041.36	0.372433		1.40104e+06	1.55306e+06	0	1		77000	0.278	0.722
81	18993.3	3.84566	30819.3	3.89663	11826.1	0.050969		1.51927e+06	1.52783e+06	0	1		78000	0.276	0.724
82	31189.4	3.73354	24456	3.82154	-6733.46	0.0880029		1.46223e+06	1.50416e+06	0	1		79000	0.275	0.725
83	19226.3	3.73232	51503.3	3.66981	32277	-0.062504		1.4737e+06	1.41642e+06	1	0		80000	0.272	0.728
84	35809.7	3.64793	27592.8	3.92907	-8216.89	0.281137		1.42336e+06	1.54403e+06	0	1		81000	0.268	0.732
85	18465.5	3.49428	32662.7	3.9438	14197.2	0.449521		1.37925e+06	1.54486e+06	0	1		82000	0.266	0.734
86	16546.4	3.66983	22044.3	3.9578	5497.85	0.287977		1.45138e+06	1.56108e+06	0	1		83000	0.264	0.736
87	32540.7	3.59831	41005.6	3.78057	8464.92	0.182258		1.40679e+06	1.47122e+06	0	1		84000	0.263	0.737
88	18462.2	3.73521	21549.6	3.72719	3087.35	-0.00802268		1.47562e+06	1.46933e+06	1	0		85000	0.26	0.74
89	55942.5	3.78261	40831.7	3.85605	-15110.8	0.0734413		1.4571e+06	1.50159e+06	0	1		86000	0.258	0.742
90	30372.8	3.45939	42213.7	3.89367	11841	0.43428		1.35338e+06	1.51525e+06	0	1		87000	0.258	0.742
91	25814.7	3.45232	21478.3	3.83074	-4336.43	0.378425		1.35511e+06	1.51082e+06	0	1		88000	0.257	0.743
92	22645.1	3.59736	28393.1	3.6258	5747.95	0.0284391		1.4163e+06	1.42193e+06	0	1		89000	0.254	0.746
93	34296.7	3.72917	44397.3	4.05824	10100.6	0.329066		1.45737e+06	1.5789e+06	0	1		90000	0.252	0.748
94	19635.5	3.84603	25563.1	4.03092	5927.54	0.184882		1.51878e+06	1.5868e+06	0	1		91000	0.251	0.749
95	23675.5	3.45511	41746	3.81981	18070.5	0.364694		1.35837e+06	1.48618e+06	0	1		92000	0.249	0.751
96	33171.7	3.45577	28818.9	3.86553	-4352.84	0.409756		1.34914e+06	1.51739e+06	0	1		93000	0.247	0.753
97	47157.9	3.72204	23439.8	3.71984	-23718.1	-0.0021996		1.44166e+06	1.4645e+06	0	1		94000	0.245	0.755
98	19540.7	3.89316	31297	3.76833	11756.3	-0.12483		1.53772e+06	1.47603e+06	1	0		95000	0.243	0.757
99	27471.5	3.74172	32663	3.64897	5191.53	-0.0927499		1.46922e+06	1.42693e+06	1	0		96000	0.24	0.76
100	18950.9	3.78934	22304.8	3.87597	3353.9	0.0866262		1.49679e+06	1.52808e+06	0	1		97000	0.239	0.761
101	25462.4	3.46257	34272.1	3.82014	8809.68	0.35757		1.35956e+06	1.49378e+06	0	1		98000	0.238	0.762
102	25798.4	3.52654	31953.2	3.79143	6154.8	0.264892		1.38482e+06	1.48462e+06	0	1		99000	0.238	0.762
103	21830.1	3.54011	26862.4	3.84329	5032.23	0.303185		1.39421e+06	1.51046e+06	0	1		100000	0.234	0.766
104	17443.2	3.81229	17281.4	4.05194	-161.733	0.239649		1.50747e+06	1.6035e+06	0	1		101000	0.233	0.767
105	43495.7	3.38309	18996	3.84471	-24499.7	0.461629		1.30974e+06	1.51889e+06	0	1		102000	0.231	0.769
106	21493.3	3.66719	54953.9	3.84387	33460.6	0.176687		1.44538e+06	1.4826e+06	0	1		103000	0.23	0.77
107	24515.5	3.72006	53264.8	3.70258	28749.3	-0.0174803		1.46351e+06	1.42777e+06	1	0		104000	0.226	0.774
108	29478.4	3.5234	46595.3	4.00468	17116.9	0.481276		1.37988e+06	1.55528e+06	0	1		105000	0.226	0.774
109	19737.8	3.56322	20344	4.00477	606.222	0.441548		1.40555e+06	1.58156e+06	0	1		106000	0.222	0.778
110	25542.7	3.73703	22351.5	4.04844	-3191.14	0.311409		1.46927e+06	1.59702e+06	0	1		107000	0.22	0.78
111	48515.2	3.5753	29437.6	3.63978	-19077.6	0.0644811		1.38161e+06	1.42648e+06	0	1		108000	0.22	0.78
112	30120.8	3.28372	23812.9	3.84142	-6307.84	0.557704		1.28337e+06	1.51276e+06	0	1		109000	0.217	0.783
113	30043.1	3.52091	24766.4	3.85416	-5276.66	0.333249		1.37832e+06	1.5169e+06	0	1		110000	0.216	0.784
114	20624.6	3.64494	17172.8	3.89876	-3451.74	0.253823		1.43735e+06	1.54233e+06	0	1		111000	0.216	0.784
115	22621.2	3.68998	28257.8	3.91737	5636.57	0.22739		1.45337e+06	1.53869e+06	0	1		112000	0.215	0.785
116	32677.9	3.69725	33553.7	3.93078	875.82	0.233537		1.44622e+06	1.53876e+06	0	1		113000	0.215	0.785
117	21012.1	3.7608	26168.1	3.74971	5155.97	-0.011093		1.48331e+06	1.47371e+06	1	0		114000	0.21	0.79
118	17417.1	3.69781	32021	3.7507	14603.9	0.05289		1.46171e+06	1.46826e+06	0	1		115000	0.21	0.79
119	17381.7	3.52964	42492.6	3.84199	25110.9	0.312348		1.39447e+06	1.4943e+06	0	1		116000	0.207	0.793
120	22769.3	3.67666	32507.9	3.81253	9738.6	0.135872		1.4479e+06	1.49251e+06	0	1		117000	0.206	0.794
121	31419.1	3.49534	22247.7	3.86887	-9171.46	0.373526		1.36672e+06	1.5253e+06	0	1		118000	0.205	0.795
122	39757.1	3.78076	35940.2	3.76079	-3816.95	-0.0199683		1.47255e+06	1.46838e+06	1	0		119000	0.205	0.795
123	24285.5	3.90161	22036.6	3.81736	-2248.9	-0.0842458		1.53636e+06	1.50491e+06	1	0		120000	0.205	0.795
124	23626	3.54489	47348.8	3.81122	23722.8	0.26633		1.39433e+06	1.47714e+06	0	1		121000	0.203	0.797
125	15920.3	3.52381	27363.7	3.9103	11443.4	0.386492		1.3936e+06	1.53676e+06	0	1		122000	0.201	0.799
126	40808.5	3.48094	30686.4	3.77647	-10122.1	0.295527		1.35157e+06	1.4799e+06	0	1		123000	0.2	0.8
127	18042.1	3.83501	28162.9	3.78457	10120.8	-0.0504425		1.51596e+06	1.48566e+06	1	0		124000	0.199	0.801
128	24466.9	3.76762	44487.4	3.78205	20020.5	0.0144359		1.48258e+06	1.46833e+06	1	0		125000	0.196	0.804
129	19530.2	3.6513	22572.7	4.10229	3042.57	0.450994		1.44099e+06	1.61834e+06	0	1		126000	0.196	0.804
130	20197	3.68619	55628.2	3.85369	35431.2	0.167495		1.45428e+06	1.48585e+06	0	1		127000	0.195	0.805
131	35163.2	3.9191	36000.3	3.83368	837.02	-0.0854179		1.53248e+06	1.49747e+06	1	0		128000	0.193	0.807
132	23368.4	3.40549	35173.6	3.88589	11805.3	0.480403		1.33883e+06	1.51918e+06	0	1		129000	0.191	0.809
133	28281.9	3.4864	55157.2	3.83167	26875.3	0.345277		1.36628e+06	1.47751e+06	0	1		130000	0.19	0.81
134	22276.9	3.55036	42206.6	3.78979	19929.8	0.23943		1.39787e+06	1.47371e+06	0	1		131000	0.189	0.811
135	20865.4	3.31789	30401.2	3.89304	9535.78	0.57515		1.30629e+06	1.52681e+06	0	1		132000	0.189	0.811
136	23365.7	3.43639	18515.3	3.92285	-4850.45	0.48646		1.35119e+06	1.55062e+06	0	1		133000	0.19	0.81
137	17857.2	3.71908	25940.9	3.98195	8083.67	0.262869		1.46978e+06	1.56684e+06	0	1		134000	0.189	0.811
138	28037.6	3.56513	22281.3	3.80332	-5756.36	0.238189		1.39801e+06	1.49905e+06	0	1		135000	0.189	0.811
139	30169.9	3.6066	31301.4	3.94647	1131.5	0.339867		1.41247e+06	1.54729e+06	0	1		136000	0.187	0.813
140	17924.4	3.61461	22941.8	3.75409	5017.45	0.139477		1.42792e+06	1.47869e+06	0	1		137000	0.187	0.813
141	38636	3.59923	18288.9	3.84958	-20347.1	0.250352		1.40106e+06	1.52154e+06	0	1		138000	0.186	0.814
142	17979.4	3.40361	36668	3.82103	18688.6	0.417417		1.34346e+06	1.49174e+06	0	1		139000	0.184	0.816
143	16694.4	3.38799	22171.3	4.16892	5476.87	0.780933		1.3385e+06	1.6454e+06	0	1		140000	0.184	0.816
144	21503.6	3.84277	22143.3	3.80436	639.722	-0.0384155		1.51561e+06	1.4996e+06	1	0		141000	0.181	0.819
145	17255.4	3.75831	46607.2	3.81711	29351.8	0.0587981		1.48607e+06	1.48024e+06	1	0		142000	0.181	0.819
146	23374.6	3.77636	30458.4	3.68082	7083.8	-0.0955388		1.48717e+06	1.44187e+06	1	0		143000	0.181	0.819
147	40376.6	3.54976	25789.9	3.89674	-14586.7	0.346975		1.37953e+06	1.53291e+06	0	1		144000	0.18	0.82
148	18566.7	3.62977	34718.2	3.80204	16151.6	0.17227		1.43334e+06	1.4861e+06	0	1		145000	0.18	0.82
149	26572.6	3.82014	23846	3.98937	-2726.59	0.169234		1.50148e+06	1.5719e+06	0	1		146000	0.179	0.821
150	30821.9	3.54914	53936.6	3.99881	23114.7	0.449675		1.38883e+06	1.54559e+06	0	1		147000	0.179	0.821
151	20568	3.79608	23210.9	3.94073	2642.89	0.144649		1.49786e+06	1.55308e+06	0	1		148000	0.179	0.821
152	17869	3.76514	25275.9	3.92008	7406.85	0.154936		1.48819e+06	1.54275e+06	0	1		149000	0.179	0.821
153	24272.8	3.61056	20671.7	3.73379	-3601.11	0.123229		1.41995e+06	1.47285e+06	0	1		150000	0.179	0.821
154	35749.9	3.77585	26704.1	3.98608	-9045.81	0.210231		1.47459e+06	1.56773e+06	0	1		151000	0.178	0.822
155	24269.8	3.63136	25193.9	3.92331	924.087	0.291946		1.42828e+06	1.54413e+06	0	1		152000	0.177	0.823
156	38959.3	3.69123	21768.9	4.0198	-17190.5	0.328575		1.43753e+06	1.58615e+06	0	1		153000	0.176	0.824
157	16711.4	3.80893	21479.8	3.79603	4768.4	-0.0128956		1.50686e+06	1.49693e+06	1	0		154000	0.176	0.824
158	19777.1	3.63898	34553.6	3.70931	14776.5	0.0703248		1.43582e+06	1.44917e+06	0	1		155000	0.175	0.825
159	19548.6	3.5869	44546.3	3.82833	24997.7	0.241433		1.41521e+06	1.48679e+06	0	1		156000	0.175	0.825
160	17395.6	3.6018	30848.2	4.10055	13452.6	0.498756		1.42332e+06	1.60937e+06	0	1		157000	0.175	0.825
161	25739	3.65175	32250.5	3.91513	6511.55	0.263379		1.43496e+06	1.5338e+06	0	1		158000	0.175	0.825
162	23068.9	3.5981	52128.7	3.9519	29059.8	0.353797		1.41617e+06	1.52863e+06	0	1		159000	0.175	0.825
163	22659.9	3.61862	30155.9	3.85289	7496.01	0.234273		1.42479e+06	1.511e+06	0	1		160000	0.172	0.828
164	32057.4	3.86444	27591.9	3.65834	-4465.49	-0.206097		1.51372e+06	1.43574e+06	1	0		161000	0.172	0.828
165	21785.5	3.62372	19407.1	4.04843	-2378.45	0.424711		1.4277e+06	1.59996e+06	0	1		162000	0.172	0.828
166	26961.1	3.74662	33057.5	3.98257	6096.41	0.235947		1.47169e+06	1.55997e+06	0	1		163000	0.171	0.829
167	19855.2	3.45451	35020.8	3.80182	15165.6	0.347314		1.36195e+06	1.48571e+06	0	1		164000	0.171	0.829
168	20237.7	3.43698	47841.5	3.77846	27603.8	0.341473		1.35456e+06	1.46354e+06	0	1		165000	0.169	0.831
169	27667.1	3.59649	34833.7	3.69289	7166.62	0.0964009		1.41093e+06	1.44232e+06	0	1		166000	0.168	0.832
170	19778.3	3.50808	29605.6	3.84401	9827.34	0.335925		1.38345e+06	1.508e+06	0	1		167000	0.166	0.834
171	23047.4	3.71771	35313.2	3.90084	12265.8	0.183134		1.46403e+06	1.52502e+06	0	1		168000	0.165	0.835
172	32095.5	3.71357	36595.3	3.7397	4499.81	0.0261248		1.45333e+06	1.45928e+06	0	1		169000	0.164	0.836
173	20573.3	3.81028	32489	4.01393	11915.7	0.203643		1.50354e+06	1.57308e+06	0	1		170000	0.164	0.836
174	18759.7	3.59269	36094.9	3.7278	17335.2	0.13511		1.41832e+06	1.45503e+06	0	1		171000	0.163	0.837
175	16424.8	3.74697	28783.3	4.0468	12358.5	0.299833		1.48236e+06	1.58994e+06	0	1		172000	0.163	0.837
176	19316.4	3.36362	31422.9	4.01947	12106.5	0.655844		1.32613e+06	1.57636e+06	0	1		173000	0.162	0.838
177	24810.5	3.71018	22664.5	3.97108	-2145.98	0.2609		1.45926e+06	1.56577e+06	0	1		174000	0.161	0.839
178	18951.9	3.71001	51177.6	3.73087	32225.7	0.0208672		1.46505e+06	1.44117e+06	1	0		175000	0.161	0.839
179	40764.9	3.90782	20618.3	4.00142	-20146.6	0.0936008		1.52236e+06	1.57995e+06	0	1		176000	0.161	0.839
180	20830.5	3.75875	41117.7	3.79582	20287.1	0.0370629		1.48267e+06	1.47721e+06	1	0		177000	0.16	0.84
181	32242	3.52535	21364.6	4.05529	-10877.3	0.529941		1.3779e+06	1.60075e+06	0	1		178000	0.159	0.841
182	18229.3	3.83745	33827.1	3.85653	15597.8	0.01908		1.51675e+06	1.50879e+06	1	0		179000	0.159	0.841
183	28820.5	3.60768	30265.7	4.02881	1445.25	0.421128		1.41425e+06	1.58126e+06	0	1		180000	0.159	0.841
184	17657.4	3.65907	34309.8	3.65103	16652.5	-0.00804755		1.44597e+06	1.4261e+06	1	0		181000	0.159	0.841
185	18685.2	3.6404	36991.8	3.89908	18306.6	0.258677		1.43748e+06	1.52264e+06	0	1		182000	0.159	0.841
186	21807.2	3.56884	23902.6	3.74086	2095.42	0.172023		1.40573e+06	1.47244e+06	0	1		183000	0.16	0.84
187	27270.2	3.67823	26656.6	3.81382	-613.601	0.13559		1.44402e+06	1.49887e+06	0	1		184000	0.16	0.84
188	19240	3.37109	25434.6	4.01122	6194.59	0.64013		1.3292e+06	1.57905e+06	0	1		185000	0.159	0.841
189	20752.4	3.76051	25596.7	3.78481	4844.32	0.0243041		1.48345e+06	1.48833e+06	0	1		186000	0.159	0.841
190	20068.6	3.7676	27823.7	3.9932	7755.04	0.225599		1.48697e+06	1.56946e+06	0	1		187000	0.157	0.843
191	17228.1	3.58785	40725	3.90005	23496.9	0.312192		1.41791e+06	1.51929e+06	0	1		188000	0.157	0.843
192	20145.2	3.80064	23306.9	3.78546	3161.76	-0.0151781		1.50011e+06	1.49088e+06	1	0		189000	0.156	0.844
193	23051.7	3.40948	36363	3.96042	13311.3	0.550938		1.34074e+06	1.54781e+06	0	1		190000	0.154	0.846
194	17329.5	3.54582	39873.3	3.92149	22543.8	0.375661		1.401e+06	1.52872e+06	0	1		191000	0.152	0.848
195	19945.8	3.71176	32121.2	3.67407	12175.4	-0.0376948		1.46476e+06	1.43751e+06	1	0		192000	0.153	0.847
196	23735.9	3.41219	40957.9	3.71087	17222	0.298678		1.34114e+06	1.44339e+06	0	1		193000	0.153	0.847
197	31194.1	3.76274	32477.8	3.83712	1283.69	0.0743812		1.4739e+06	1.50237e+06	0	1		194000	0.152	0.848
198	19087	3.61774	25867.9	3.80944	6780.96	0.1917		1.42801e+06	1.49791e+06	0	1		195000	0.152	0.848
199	21462.3	3.69506	31466.5	4.11077	10004.3	0.415707		1.45656e+06	1.61284e+06	0	1		196000	0.152	0.848
200	19653.7	3.5696	24396.1	3.9504	4742.37	0.380802		1.40819e+06	1.55576e+06	0	1		197000	0.151	0.849
201	35927.1	3.44716	27806.7	3.90704	-8120.48	0.459876		1.34294e+06	1.53501e+06	0	1		198000	0.151	0.849
202	19743.3	3.54991	21229.6	3.91065	1486.36	0.360735		1.40022e+06	1.54303e+06	0	1		199000	0.151	0.849
203	16527.6	3.3213	27413.5	3.96239	10885.9	0.641084		1.31199e+06	1.55754e+06	0	1		200000	0.149	0.851
204	21587.7	3.74055	21507.6	3.9057	-80.1217	0.16515		1.47463e+06	1.54077e+06	0	1		201000	0.148	0.852
205	23207.8	3.58885	36883.4	3.84592	13675.6	0.257065		1.41233e+06	1.50148e+06	0	1		202000	0.148	0.852
206	18288.8	3.39645	20471.7	3.86531	2182.88	0.468857		1.34029e+06	1.52565e+06	0	1		203000	0.147	0.853
207	17183.1	3.5617	25748.2	3.69848	8565.15	0.136784		1.4075e+06	1.45364e+06	0	1		204000	0.146	0.854
208	24766.3	3.75935	23285.4	4.10545	-1480.9	0.346101		1.47898e+06	1.6189e+06	0	1		205000	0.145	0.855
209	18318.6	3.67226	25019.7	3.8453	6701.16	0.17304		1.45058e+06	1.5131e+06	0	1		206000	0.145	0.855
210	18909.6	3.64376	48257.9	3.77308	29348.3	0.129316		1.43859e+06	1.46097e+06	0	1		207000	0.145	0.855
211	18747.2	3.49881	23263.5	3.86941	4516.35	0.370599		1.38078e+06	1.5245e+06	0	1		208000	0.145	0.855
212	17548.7	3.68715	21692.1	3.83915	4143.48	0.152002		1.45731e+06	1.51397e+06	0	1		209000	0.145	0.855
213	22118.6	3.79597	36268.9	3.86901	14150.4	0.0730397		1.49627e+06	1.51133e+06	0	1		210000	0.144	0.856
214	25393.9	3.37911	30029.5	4.03759	4635.67	0.658483		1.32625e+06	1.58501e+06	0	1		211000	0.143	0.857
215	30729.2	3.67383	36023.2	3.86545	5293.96	0.191621		1.4388e+06	1.51016e+06	0	1		212000	0.143	0.857
216	20828.5	3.8044	30094.3	3.94522	9265.87	0.140823		1.50093e+06	1.54799e+06	0	1		213000	0.143	0.857
217	20557.5	3.67845	19702.6	3.69786	-854.948	0.0194157		1.45082e+06	1.45944e+06	0	1		214000	0.142	0.858
218	23518.6	3.47198	38846.5	3.93267	15327.9	0.460683		1.36527e+06	1.53422e+06	0	1		215000	0.142	0.858
219	22603.7	3.42569	26978.8	3.93827	4375.05	0.512578		1.34767e+06	1.54833e+06	0	1		216000	0.142	0.858
220	36987	3.6751	29731.2	3.82668	-7255.79	0.151578		1.43305e+06	1.50094e+06	0	1		217000	0.142	0.858
221	16109.5	3.61225	43000.5	3.80364	26891	0.191395		1.42879e+06	1.47846e+06	0	1		218000	0.142	0.858
222	19809.2	3.45587	29978.5	3.94528	10169.2	0.489405		1.36254e+06	1.54813e+06	0	1		219000	0.142	0.858
223	25119.8	3.39543	19679	3.77788	-5440.82	0.382453		1.33305e+06	1.49147e+06	0	1		220000	0.142	0.858
224	20130	3.73724	32515.7	3.94562	12385.6	0.20838		1.47477e+06	1.54573e+06	0	1		221000	0.142	0.858
225	24162.1	3.63182	29446.1	3.79494	5284.06	0.163118		1.42857e+06	1.48853e+06	0	1		222000	0.142	0.858
226	21646.5	3.65336	29423.5	3.67233	7776.94	0.018972		1.4397e+06	1.43951e+06	1	0		223000	0.142	0.858
227	26200.5	3.72657	21180.4	3.66468	-5020.08	-0.0618935		1.46443e+06	1.44469e+06	1	0		224000	0.142	0.858
228	22794.6	3.57457	56899.9	3.94188	34105.2	0.367317		1.40703e+06	1.51985e+06	0	1		225000	0.142	0.858
229	20477.2	3.70419	23199.4	3.88447	2722.21	0.180278		1.4612e+06	1.53059e+06	0	1		226000	0.142	0.858
230	20650.3	3.55434	49064.2	3.66433	28413.9	0.109986		1.40109e+06	1.41667e+06	0	1		227000	0.141	0.859
231	19693.2	3.71414	37863.4	3.89608	18170.2	0.18194		1.46596e+06	1.52057e+06	0	1		228000	0.141	0.859
232	17966.1	3.77827	37619.1	3.95082	19653	0.172547		1.49334e+06	1.54271e+06	0	1		229000	0.14	0.86
233	18914.6	3.65935	28318.5	3.86705	9403.91	0.207709		1.44482e+06	1.5185e+06	0	1		230000	0.14	0.86
234	19515.4	3.49676	24294.6	3.9869	4779.22	0.490146		1.37919e+06	1.57047e+06	0	1		231000	0.14	0.86
235	16697.2	3.69532	34336.5	3.88396	17639.3	0.188639		1.46143e+06	1.51925e+06	0	1		232000	0.141	0.859
236	34136.9	3.61908	22162.3	4.08436	-11974.5	0.465285		1.41349e+06	1.61158e+06	0	1		233000	0.14	0.86
237	26013	3.47929	29890	4.08832	3877.09	0.609031		1.3657e+06	1.60544e+06	0	1		234000	0.139	0.861
238	29952.1	3.45523	25326.7	3.94085	-4625.43	0.485618		1.35214e+06	1.55101e+06	0	1		235000	0.139	0.861
239	15299.8	3.53131	30098.1	3.89753	14798.2	0.366217		1.39722e+06	1.52891e+06	0	1		236000	0.139	0.861
240	16872	3.78908	20248.2	3.99761	3376.22	0.208533		1.49876e+06	1.5788e+06	0	1		237000	0.139	0.861
241	23159.3	3.65179	22293	3.79801	-866.306	0.146218		1.43756e+06	1.49691e+06	0	1		238000	0.139	0.861
242	24398.1	3.83277	21951	3.75048	-2447.16	-0.0822868		1.50871e+06	1.47824e+06	1	0		239000	0.139	0.861
243	20644.5	3.62469	36030.3	3.88833	15385.8	0.263635		1.42923e+06	1.5193e+06	0	1		240000	0.139	0.861
244	19118.5	3.55142	37852.3	4.07573	18733.8	0.524304		1.40145e+06	1.59244e+06	0	1		241000	0.138	0.862
245	16380.6	3.78984	43128.1	3.80665	26747.4	0.0168092		1.49956e+06	1.47953e+06	1	0		242000	0.138	0.862
246	43347.7	3.58318	20384.6	3.8534	-22963.1	0.270218		1.38993e+06	1.52098e+06	0	1		243000	0.138	0.862
247	28049.5	3.54743	28391	3.78005	341.529	0.232613		1.39092e+06	1.48363e+06	0	1		244000	0.138	0.862
248	30503	3.51157	37325.5	3.88131	6822.51	0.369738		1.37412e+06	1.5152e+06	0	1		245000	0.138	0.862
249	31037.1	3.67498	22136.5	3.76315	-8900.57	0.0881651		1.43896e+06	1.48312e+06	0	1		246000	0.138	0.862
250	21891.5	3.43965	25833.5	3.95316	3942.01	0.513511		1.35397e+06	1.55543e+06	0	1		247000	0.138	0.862
251	21111.5	3.73392	26461.8	3.88029	5350.25	0.146369		1.47246e+06	1.52565e+06	0	1		248000	0.138	0.862
252	18595.4	3.52514	28627.1	3.84719	10031.7	0.322046		1.39146e+06	1.51025e+06	0	1		249000	0.138	0.862
253	16952.7	3.52331	26756.5	3.98028	9803.81	0.456972		1.39237e+06	1.56536e+06	0	1		250000	0.138	0.862
254	25015.7	3.73233	45523.2	3.94365	20507.5	0.211323		1.46791e+06	1.53194e+06	0	1		251000	0.138	0.862
255	30420.3	3.58929	28398	3.93866	-2022.25	0.349371		1.4053e+06	1.54707e+06	0	1		252000	0.138	0.862
256	18523.5	3.74144	42456.2	3.77094	23932.7	0.0294997		1.47805e+06	1.46592e+06	1	0		253000	0.138	0.862
257	16983.8	3.44067	25103.6	4.20434	8119.78	0.763665		1.35929e+06	1.65663e+06	0	1		254000	0.138	0.862
258	38763.6	3.56255	29117.7	3.89316	-9645.87	0.330613		1.38626e+06	1.52815e+06	0	1		255000	0.138	0.862
259	20928.2	3.5121	25081.1	3.88523	4152.89	0.373126		1.38391e+06	1.52901e+06	0	1		256000	0.138	0.862
260	24345.7	3.61743	24897	3.81792	551.31	0.20049		1.42263e+06	1.50227e+06	0	1		257000	0.138	0.862
261	28615.1	3.48846	30459.3	3.68205	1844.2	0.193595		1.36677e+06	1.44236e+06	0	1		258000	0.138	0.862
262	19504.4	3.60072	32447.8	3.95734	12943.5	0.356613		1.42079e+06	1.55049e+06	0	1		259000	0.137	0.863
263	17406.1	3.60999	28212.9	3.93323	10806.8	0.32324		1.42659e+06	1.54508e+06	0	1		260000	0.137	0.863
264	17848.3	3.68709	24641.8	3.91394	6793.53	0.226844		1.45699e+06	1.54093e+06	0	1		261000	0.137	0.863
265	17493.5	3.59193	59364.5	3.7375	41871	0.145572		1.41928e+06	1.43564e+06	0	1		262000	0.137	0.863
266	16903.4	3.63169	26540.3	3.81692	9636.96	0.185226		1.43577e+06	1.50023e+06	0	1		263000	0.137	0.863
267	27445	3.63671	26638.3	3.86304	-806.654	0.226332		1.42724e+06	1.51858e+06	0	1		264000	0.137	0.863
268	18150.9	3.51264	63400.7	3.8124	45249.8	0.299755		1.38691e+06	1.46156e+06	0	1		265000	0.137	0.863
269	29723.6	3.47185	30093.4	4.07673	369.776	0.604881		1.35902e+06	1.6006e+06	0	1		266000	0.137	0.863
270	20524.9	3.64105	31719.5	3.754	11194.6	0.112954		1.43589e+06	1.46988e+06	0	1		267000	0.137	0.863
271	19404	3.72863	19755.4	3.80343	351.411	0.0747975		1.47205e+06	1.50162e+06	0	1		268000	0.137	0.863
272	19924.5	3.65473	36401.1	3.84194	16476.6	0.187209		1.44197e+06	1.50037e+06	0	1		269000	0.137	0.863
273	21134.8	3.60118	60151.5	3.85635	39016.6	0.255167		1.41934e+06	1.48239e+06	0	1		270000	0.137	0.863
274	24201.1	3.94874	29175	3.80474	4973.92	-0.143999		1.55529e+06	1.49272e+06	1	0		271000	0.137	0.863
275	19579	3.67507	26130.1	3.65907	6551.09	-0.0160006		1.45045e+06	1.4375e+06	1	0		272000	0.136	0.864
276	18946.4	3.74904	19845.3	3.79827	898.911	0.0492303		1.48067e+06	1.49946e+06	0	1		273000	0.135	0.865
277	22850.4	3.80393	27484	3.88973	4633.66	0.0857964		1.49872e+06	1.52841e+06	0	1		274000	0.134	0.866
278	19374.8	3.63799	40056.2	3.99115	20681.3	0.353164		1.43582e+06	1.5564e+06	0	1		275000	0.134	0.866
279	25871.8	3.75143	36524	3.83947	10652.3	0.0880494		1.4747e+06	1.49927e+06	0	1		276000	0.134	0.866
280	21121.4	3.98069	39659.9	3.93549	18538.6	-0.0452007		1.57116e+06	1.53454e+06	1	0		277000	0.133	0.867
281	19497.8	3.51299	20066.8	3.91289	569.034	0.399893		1.3857e+06	1.54509e+06	0	1		278000	0.133	0.867
282	24213.2	3.60202	21427.9	3.98729	-2785.31	0.385273		1.41659e+06	1.57349e+06	0	1		279000	0.133	0.867
283	20160.2	3.83056	22917.5	4.03761	2757.23	0.207054		1.51206e+06	1.59213e+06	0	1		280000	0.131	0.869
284	18162.4	3.40938	18704.6	3.84278	542.244	0.4334		1.34559e+06	1.51841e+06	0	1		281000	0.13	0.87
285	27040	3.50546	30972.4	3.92365	3932.41	0.418185		1.37514e+06	1.53849e+06	0	1		282000	0.13	0.87
286	17941.9	3.73735	29943.4	4.13862	12001.4	0.401273		1.477e+06	1.6255e+06	0	1		283000	0.13	0.87
287	17732.3	3.85105	57843.7	3.97994	40111.5	0.128887		1.52269e+06	1.53413e+06	0	1		284000	0.13	0.87
288	19914.1	3.56375	19512.1	3.76485	-401.998	0.201095		1.40559e+06	1.48643e+06	0	1		285000	0.13	0.87
289	43405.7	3.64009	40421.9	3.94496	-2983.84	0.304863		1.41263e+06	1.53756e+06	0	1		286000	0.129	0.871
290	48006.1	3.65984	33413.6	3.7613	-14592.5	0.101453		1.41593e+06	1.4711e+06	0	1		287000	0.129	0.871
291	35785.4	3.45623	64785.9	3.84	29000.5	0.383765		1.34671e+06	1.47121e+06	0	1		288000	0.128	0.872
292	18541.4	3.80704	32144.8	3.83984	13603.4	0.0328052		1.50427e+06	1.50379e+06	1	0		289000	0.128	0.872
293	17123.1	3.66263	25609.3	3.77481	8486.19	0.112182		1.44793e+06	1.48431e+06	0	1		290000	0.128	0.872
294	24636.7	3.79895	21679.9	3.85466	-2956.82	0.0557146		1.49494e+06	1.52018e+06	0	1		291000	0.128	0.872
295	26648.7	3.60251	35322.6	3.98793	8673.85	0.385423		1.41435e+06	1.55985e+06	0	1		292000	0.128	0.872
296	30053.3	3.79683	21173.6	3.61624	-8879.66	-0.180594		1.48868e+06	1.42532e+06	1	0		293000	0.128	0.872
297	21806.3	3.58581	22792.7	4.01362	986.424	0.427803		1.41252e+06	1.58265e+06	0	1		294000	0.127	0.873
298	28522.2	3.40465	39842	3.91151	11319.7	0.506851		1.33334e+06	1.52476e+06	0	1		295000	0.127	0.873
299	22680.4	3.65438	30557	3.77675	7876.65	0.122373		1.43907e+06	1.48014e+06	0	1		296000	0.127	0.873
300	20071.9	3.83554	35412.3	3.72623	15340.5	-0.109311		1.51415e+06	1.45508e+06	1	0		297000	0.127	0.873
301	43725.2	3.64487	26451.2	3.8765	-17274	0.231637		1.41422e+06	1.52415e+06	0	1		298000	0.127	0.873
302	19665.3	3.71639	25995.2	3.82539	6329.88	0.109		1.46689e+06	1.50416e+06	0	1		299000	0.127	0.873
303	16586.3	3.5697	36373.5	3.77751	19787.3	0.207814		1.41129e+06	1.47463e+06	0	1		300000	0.127	0.873
304	18294	3.75122	47880.7	3.93027	29586.7	0.179049		1.48219e+06	1.52423e+06	0	1		301000	0.127	0.873
305	18546.5	3.47089	25713.7	3.7497	7167.15	0.278816		1.36981e+06	1.47417e+06	0	1		302000	0.127	0.873
306	32973.3	3.71518	31477.7	3.63592	-1495.62	-0.0792606		1.4531e+06	1.42289e+06	1	0		303000	0.126	0.874
307	32809	3.53541	34456.1	3.89751	1647.11	0.362095		1.38136e+06	1.52455e+06	0	1		304000	0.126	0.874
308	35192.9	3.77014	20577.7	3.8768	-14615.2	0.106667		1.47286e+06	1.53014e+06	0	1		305000	0.126	0.874
309	21127.7	3.45025	21552.7	3.93596	425.062	0.485714		1.35897e+06	1.55283e+06	0	1		306000	0.126	0.874
310	16842.9	3.62559	30576.2	3.97039	13733.3	0.344797		1.43339e+06	1.55758e+06	0	1		307000	0.126	0.874
311	26614.1	3.69883	18989.5	3.96277	-7624.6	0.263939		1.45292e+06	1.56612e+06	0	1		308000	0.126	0.874
312	17489.9	3.85313	25918.4	3.85923	8428.58	0.00609401		1.52376e+06	1.51777e+06	1	0		309000	0.126	0.874
313	23865.8	3.73273	51941.6	3.75272	28075.9	0.0199897		1.46923e+06	1.44915e+06	1	0		310000	0.126	0.874
314	33917.8	3.64483	38989.4	3.98928	5071.59	0.344453		1.42401e+06	1.55672e+06	0	1		311000	0.126	0.874
315	21290.7	3.49431	48343.2	3.9543	27052.5	0.459993		1.37643e+06	1.53338e+06	0	1		312000	0.125	0.875
316	16923.2	3.81757	22136.8	3.86928	5213.64	0.0517057		1.51011e+06	1.52557e+06	0	1		313000	0.125	0.875
317	20526.9	3.6971	31980.2	3.76656	11453.3	0.0694662		1.45831e+06	1.47465e+06	0	1		314000	0.125	0.875
318	29449.3	3.85581	48068.6	3.88326	18619.3	0.0274517		1.51287e+06	1.50523e+06	1	0		315000	0.124	0.876
319	24939.6	3.63406	21681.5	3.80858	-3258.15	0.174515		1.42869e+06	1.50175e+06	0	1		316000	0.124	0.876
320	17327.5	3.59804	18637.7	3.82643	1310.22	0.228393		1.42189e+06	1.51193e+06	0	1		317000	0.124	0.876
321	30057.1	3.5981	28973.5	3.89431	-1083.68	0.296213		1.40918e+06	1.52875e+06	0	1		318000	0.124	0.876
322	21186.4	3.75052	19405.7	4.17543	-1780.74	0.424916		1.47902e+06	1.65077e+06	0	1		319000	0.123	0.877
323	22880.3	3.78455	35786.9	3.91484	12906.5	0.130296		1.49094e+06	1.53015e+06	0	1		320000	0.123	0.877
324	19822.9	3.747	28635.5	3.92216	8812.63	0.175162		1.47898e+06	1.54023e+06	0	1		321000	0.123	0.877
325	18833.9	3.36751	24540.2	3.99733	5706.36	0.629821		1.32817e+06	1.57439e+06	0	1		322000	0.123	0.877
326	29475.4	3.37184	23913.7	3.90461	-5561.73	0.532772		1.31926e+06	1.53793e+06	0	1		323000	0.123	0.877
327	24269.2	3.6399	26466.8	3.77907	2197.59	0.139168		1.43169e+06	1.48516e+06	0	1		324000	0.123	0.877
328	23217.9	3.76806	43548.5	3.88756	20330.6	0.119504		1.48401e+06	1.51148e+06	0	1		325000	0.122	0.878
329	32714.9	3.3146	33853.3	3.87445	1138.37	0.559851		1.29312e+06	1.51593e+06	0	1		326000	0.122	0.878
330	31401.9	3.63592	28452.8	3.85878	-2949.05	0.222857		1.42297e+06	1.51506e+06	0	1		327000	0.122	0.878
331	29137.5	3.50256	23243	4.06603	-5894.44	0.563465		1.37189e+06	1.60317e+06	0	1		328000	0.122	0.878
332	19214.8	3.49415	46078.1	3.71048	26863.4	0.216335		1.37844e+06	1.43812e+06	0	1		329000	0.122	0.878
333	19342.3	3.66465	24135.8	3.91846	4793.5	0.253812		1.44652e+06	1.54325e+06	0	1		330000	0.122	0.878
334	26881.4	3.53751	42851.7	4.04887	15970.2	0.511357		1.38812e+06	1.57669e+06	0	1		331000	0.122	0.878
335	38897.5	3.57594	28280.4	3.88484	-10617	0.308906		1.39148e+06	1.52566e+06	0	1		332000	0.122	0.878
336	38107.6	3.77859	31830.5	3.99125	-6277.07	0.212664		1.47333e+06	1.56467e+06	0	1		333000	0.122	0.878
337	29027.8	3.72454	26363.9	3.84581	-2663.87	0.121275		1.46079e+06	1.51196e+06	0	1		334000	0.122	0.878
338	37812.1	3.52883	29078	3.60974	-8734.05	0.0809022		1.37372e+06	1.41482e+06	0	1		335000	0.121	0.879
339	19447.4	3.69562	26601.9	3.89711	7154.45	0.201489		1.4588e+06	1.53224e+06	0	1		336000	0.121	0.879
340	21069.6	3.72153	37184.1	3.95735	16114.5	0.235822		1.46754e+06	1.54576e+06	0	1		337000	0.121	0.879
341	18732.9	3.57312	19940.9	4.1356	1208.04	0.562484		1.41052e+06	1.6343e+06	0	1		338000	0.121	0.879
342	31395.9	3.41108	27889.9	3.92031	-3506	0.509232		1.33304e+06	1.54024e+06	0	1		339000	0.121	0.879
343	30530	3.46755	34706.2	4.013	4176.24	0.545457		1.35649e+06	1.5705e+06	0	1		340000	0.121	0.879
344	27072.4	3.76084	33497.1	3.82306	6424.66	0.0622255		1.47726e+06	1.49573e+06	0	1		341000	0.121	0.879
345	17734.9	3.4153	40355.6	3.95962	22620.7	0.544318		1.34839e+06	1.54349e+06	0	1		342000	0.121	0.879
346	52446.6	3.75307	30369.4	4.0073	-22077.2	0.254231		1.44878e+06	1.57255e+06	0	1		343000	0.121	0.879
347	29744.4	3.63389	44757.4	3.68019	15013.1	0.0462922		1.42381e+06	1.42732e+06	0	1		344000	0.121	0.879
348	24497.6	3.67278	20732	3.87971	-3765.54	0.206926		1.44462e+06	1.53115e+06	0	1		345000	0.121	0.879
349	20678.4	3.50173	25944.5	3.85073	5266.05	0.348995		1.38001e+06	1.51435e+06	0	1		346000	0.12	0.88
350	20919.6	3.50226	20344.6	3.89745	-574.932	0.39519		1.37998e+06	1.53864e+06	0	1		347000	0.12	0.88
351	17043	3.53439	27003.2	3.89961	9960.22	0.365224		1.39671e+06	1.53284e+06	0	1		348000	0.12	0.88
352	34312.9	3.62351	34285.9	3.92243	-26.9998	0.298923		1.41509e+06	1.53469e+06	0	1		349000	0.12	0.88
353	20224.4	3.58091	40086.6	3.85269	19862.2	0.271779		1.41214e+06	1.50099e+06	0	1		350000	0.12	0.88
354	24670.3	3.59262	53063.2	3.86795	28392.8	0.275325		1.41238e+06	1.49412e+06	0	1		351000	0.12	0.88
355	16898.7	3.66273	23427.2	4.09255	6528.54	0.429825		1.44819e+06	1.61359e+06	0	1		352000	0.12	0.88
356	27619.6	3.73294	26245.7	3.90358	-1373.93	0.170642		1.46556e+06	1.53519e+06	0	1		353000	0.12	0.88
357	27333.4	3.77746	45830.8	3.89354	18497.4	0.116079		1.48365e+06	1.51158e+06	0	1		354000	0.12	0.88
358	23365.1	3.59411	19853.2	3.84247	-3511.95	0.248362		1.41428e+06	1.51714e+06	0	1		355000	0.12	0.88
359	17147.2	3.61221	34148.2	4.10159	17001	0.489383		1.42774e+06	1.60649e+06	0	1		356000	0.12	0.88
360	24185.4	3.64596	48644.4	3.90329	24459	0.257327		1.4342e+06	1.51267e+06	0	1		357000	0.12	0.88
361	44230.2	3.70651	31736.9	3.77661	-12493.3	0.0700981		1.43837e+06	1.47891e+06	0	1		358000	0.12	0.88
362	17746.6	3.39043	25107	3.83652	7360.34	0.446096		1.33842e+06	1.5095e+06	0	1		359000	0.12	0.88
363	24513.7	3.52988	27249.7	3.79647	2736	0.266588		1.38744e+06	1.49134e+06	0	1		360000	0.12	0.88
364	21848.4	3.47931	29369	3.75433	7520.64	0.275017		1.36988e+06	1.47236e+06	0	1		361000	0.12	0.88
365	16951.4	3.63665	51885.3	3.86239	34933.9	0.225744		1.43771e+06	1.49307e+06	0	1		362000	0.12	0.88
366	16232.8	3.49572	24987.3	3.7882	8754.46	0.29248		1.38206e+06	1.49029e+06	0	1		363000	0.12	0.88
367	17483.8	3.72402	23077.1	3.80971	5593.32	0.0856855		1.47213e+06	1.50081e+06	0	1		364000	0.12	0.88
368	17810.3	3.60449	70993.2	3.74144	53182.9	0.136954		1.42398e+06	1.42558e+06	0	1		365000	0.12	0.88
369	21885.5	3.65574	46167.5	3.83154	24282	0.175793		1.44041e+06	1.48645e+06	0	1		366000	0.12	0.88
370	19466.8	3.61971	21811.9	3.7702	2345.16	0.150489		1.42842e+06	1.48627e+06	0	1		367000	0.12	0.88
371	19577.2	3.53406	31809.5	3.82744	12232.3	0.293379		1.39405e+06	1.49917e+06	0	1		368000	0.12	0.88
372	24422.9	3.52736	24170	4.04512	-252.925	0.517763		1.38652e+06	1.59388e+06	0	1		369000	0.12	0.88
373	29736.6	3.72382	51369.9	3.7976	21633.3	0.0737797		1.45979e+06	1.46767e+06	0	1		370000	0.119	0.881
374	23434.7	3.69842	23336.9	3.70486	-97.7522	0.00644611		1.45593e+06	1.45861e+06	0	1		371000	0.118	0.882
375	17229.6	3.82315	64627.8	3.96496	47398.1	0.141803		1.51203e+06	1.52136e+06	0	1		372000	0.117	0.883
376	22747.2	3.48686	28190.2	4.076	5442.98	0.589141		1.372e+06	1.60221e+06	0	1		373000	0.117	0.883
377	17408.6	3.49904	24561.6	3.72381	7153	0.224774		1.38221e+06	1.46496e+06	0	1		374000	0.117	0.883
378	24619	3.81892	24118	3.8304	-501.05	0.0114856		1.50295e+06	1.50804e+06	0	1		375000	0.117	0.883
379	19248.5	3.56366	35649.2	3.95668	16400.7	0.393019		1.40622e+06	1.54702e+06	0	1		376000	0.117	0.883
380	18887.4	3.50003	43398.6	3.95367	24511.1	0.453642		1.38112e+06	1.53807e+06	0	1		377000	0.117	0.883
381	29634.3	3.55241	35497.5	4.00923	5863.17	0.456828		1.39133e+06	1.5682e+06	0	1		378000	0.117	0.883
382	22275.6	3.70932	38342.1	3.95861	16066.5	0.249298		1.46145e+06	1.5451e+06	0	1		379000	0.117	0.883
383	25385.7	3.51455	21755.4	3.7641	-3630.33	0.24955		1.38043e+06	1.48388e+06	0	1		380000	0.117	0.883
384	16537.8	3.64384	31586.7	3.87538	15048.9	0.23154		1.441e+06	1.51857e+06	0	1		381000	0.117	0.883
385	19061.4	3.5596	22992.2	4.02968	3930.8	0.470085		1.40478e+06	1.58888e+06	0	1		382000	0.117	0.883
386	17710.3	3.68916	28955.6	3.90618	11245.3	0.217018		1.45795e+06	1.53352e+06	0	1		383000	0.117	0.883
387	19096.7	3.58585	23410.4	3.95373	4313.73	0.367884		1.41524e+06	1.55808e+06	0	1		384000	0.117	0.883
388	17708.9	3.87294	29806.5	4.00268	12097.6	0.129737		1.53147e+06	1.57126e+06	0	1		385000	0.117	0.883
389	38620.1	3.71891	32081	3.72674	-6539.12	0.00782675		1.44895e+06	1.45862e+06	0	1		386000	0.117	0.883
390	15668.4	3.4471	24009.2	3.98499	8340.82	0.537897		1.36317e+06	1.56999e+06	0	1		387000	0.117	0.883
391	28089.7	3.83617	33709	3.98342	5619.28	0.14725		1.50638e+06	1.55966e+06	0	1		388000	0.117	0.883
392	17047.1	3.76823	20248.7	3.93808	3201.63	0.169851		1.49024e+06	1.55498e+06	0	1		389000	0.116	0.884
393	27992.8	3.68167	48186.2	4.00179	20193.4	0.320125		1.44468e+06	1.55253e+06	0	1		390000	0.116	0.884
394	17090.6	3.42797	32325.8	3.7191	15235.2	0.291126		1.3541e+06	1.45531e+06	0	1		391000	0.116	0.884
395	19079.3	3.69567	31892.6	3.81976	12813.3	0.124091		1.45919e+06	1.49601e+06	0	1		392000	0.116	0.884
396	21390.6	3.47026	26930.9	3.8555	5540.28	0.385235		1.36671e+06	1.51527e+06	0	1		393000	0.116	0.884
397	23923.9	3.84262	26321.8	4.08289	2397.91	0.24027		1.51312e+06	1.60683e+06	0	1		394000	0.116	0.884
398	38597.4	3.50097	47270.6	4.0879	8673.18	0.586932		1.36179e+06	1.58789e+06	0	1		395000	0.116	0.884
399	15898.4	3.65564	29830.1	3.64494	13931.7	-0.0107093		1.44636e+06	1.42814e+06	1	0		396000	0.116	0.884
400	21924.3	3.55605	26791.9	3.77488	4867.65	0.218828		1.40049e+06	1.48316e+06	0	1		397000	0.116	0.884
401	26012.9	3.45867	27086.8	4.07345	1073.93	0.614777		1.35746e+06	1.60229e+06	0	1		398000	0.116	0.884
402	25251.1	3.68004	40000.6	3.78311	14749.5	0.103073		1.44677e+06	1.47325e+06	0	1		399000	0.116	0.884
403	48985.9	3.61542	38504.1	3.77279	-10481.8	0.157366		1.39718e+06	1.47061e+06	0	1		400000	0.116	0.884
404	16898.5	3.58179	27878.8	3.73297	10980.3	0.151172		1.41582e+06	1.46531e+06	0	1
405	33159.2	3.49283	31311	4.00558	-1848.29	0.512747		1.36397e+06	1.57092e+06	0	1
406	26469.3	3.55649	22323.1	3.87112	-4146.14	0.314627		1.39613e+06	1.52613e+06	0	1
407	16060.5	3.708	18585.5	3.77591	2524.99	0.0679102		1.46714e+06	1.49178e+06	0	1
408	18389.2	3.56913	21780.5	3.76118	3391.26	0.192044		1.40926e+06	1.48269e+06	0	1
409	32468.2	3.56512	44591.1	3.72741	12122.9	0.162294		1.39358e+06	1.44637e+06	0	1
410	48113.1	3.81316	38726.9	3.85049	-9386.24	0.0373344		1.47715e+06	1.50147e+06	0	1
411	32361.4	3.78122	21027.3	3.73236	-11334	-0.0488693		1.48013e+06	1.47191e+06	1	0
412	24380.3	3.60519	31243.7	3.90286	6863.39	0.297665		1.4177e+06	1.5299e+06	0	1
413	20397.9	3.58682	34276.7	3.58367	13878.8	-0.00315607		1.41433e+06	1.39919e+06	1	0
414	23532.2	3.48427	26904.7	3.77418	3372.51	0.289903		1.37018e+06	1.48277e+06	0	1
415	18116.2	3.69229	39109.1	3.89058	20992.9	0.198285		1.4588e+06	1.51712e+06	0	1
416	26077.7	3.50179	32770.7	3.86338	6692.96	0.361585		1.37464e+06	1.51258e+06	0	1
417	20104.7	3.68095	44814	3.85051	24709.3	0.169563		1.45228e+06	1.49539e+06	0	1
418	36769.6	3.6574	31898.4	3.86751	-4871.24	0.210108		1.42619e+06	1.51511e+06	0	1
419	23637.8	3.66857	23188.6	3.95959	-449.234	0.291013		1.44379e+06	1.56065e+06	0	1
420	22737.2	3.64807	24878.4	3.9199	2141.23	0.271833		1.43649e+06	1.54308e+06	0	1
421	20541.3	3.61458	36226.8	3.81616	15685.5	0.201577		1.42529e+06	1.49024e+06	0	1
422	19713.5	3.70181	29697.7	3.86794	9984.2	0.166124		1.46101e+06	1.51748e+06	0	1
423	17409.6	3.75244	63573.7	3.97919	46164.1	0.226757		1.48357e+06	1.5281e+06	0	1
424	17647.3	3.55276	25748.7	3.80795	8101.39	0.255187		1.40346e+06	1.49743e+06	0	1
425	29161.7	3.85242	18613.2	3.97658	-10548.5	0.124162		1.51181e+06	1.57202e+06	0	1
426	31909	3.58957	34085.1	3.8649	2176.13	0.275335		1.40392e+06	1.51187e+06	0	1
427	25624.8	3.75859	22870.8	3.96153	-2754.03	0.202939		1.47781e+06	1.56174e+06	0	1
428	35954.7	3.56293	21432.6	3.80725	-14522.1	0.244326		1.38922e+06	1.50147e+06	0	1
429	20603	3.40663	33954.1	3.97761	13351.1	0.570985		1.34205e+06	1.55709e+06	0	1
430	19524.4	3.65214	27405.5	3.91135	7881.17	0.259211		1.44133e+06	1.53714e+06	0	1
431	18300	3.45019	33488.4	3.90604	15188.4	0.45586		1.36177e+06	1.52893e+06	0	1
432	30791.2	3.5372	27273.9	3.94557	-3517.28	0.408371		1.38409e+06	1.55095e+06	0	1
433	24525.7	3.83914	29382.4	3.74192	4856.74	-0.0972252		1.51113e+06	1.46738e+06	1	0
434	24026.7	3.83205	24580.9	4.09145	554.241	0.259406		1.50879e+06	1.612e+06	0	1
435	27790.5	3.49204	43121.5	3.89267	15331	0.400636		1.36902e+06	1.51395e+06	0	1
436	21385.1	3.71657	27081.9	3.81344	5696.79	0.0968729		1.46524e+06	1.49829e+06	0	1
437	19828.8	3.3783	39393	3.60968	19564.2	0.231381		1.33149e+06	1.40448e+06	0	1
438	17912.4	3.72518	38754.6	4.0211	20842.2	0.295918		1.47216e+06	1.56968e+06	0	1
439	20514.1	3.7645	27355.7	3.84274	6841.58	0.078237		1.48529e+06	1.50974e+06	0	1
440	18709.9	3.63316	19624.3	4.02471	914.483	0.391545		1.43456e+06	1.59026e+06	0	1
441	16106.1	3.65548	28013.4	3.8926	11907.2	0.237121		1.44609e+06	1.52903e+06	0	1
442	40340.7	3.57343	38106.6	3.77393	-2234.1	0.200505		1.38903e+06	1.47147e+06	0	1
443	18112.7	3.57218	22090.2	3.91167	3977.48	0.339491		1.41076e+06	1.54258e+06	0	1
444	24879.3	3.47534	19145.1	3.91526	-5734.21	0.439912		1.36526e+06	1.54696e+06	0	1
445	18416.2	3.54124	29066.8	4.08155	10650.6	0.540307		1.39808e+06	1.60355e+06	0	1
446	16323	3.56552	23649.2	4.07178	7326.23	0.50626		1.40988e+06	1.60506e+06	0	1
447	19451.5	3.57465	23919.6	4.05014	4468.1	0.475492		1.41041e+06	1.59614e+06	0	1
448	18603.9	3.88827	27463.5	3.73412	8859.56	-0.154157		1.53671e+06	1.46618e+06	1	0
449	23112.9	3.58201	22563.8	3.94113	-549.053	0.359114		1.40969e+06	1.55389e+06	0	1
450	26359.1	3.65443	26868	4.01635	508.947	0.361923		1.43541e+06	1.57967e+06	0	1
451	17960.7	3.63287	23464.2	4.1637	5503.5	0.530828		1.43519e+06	1.64201e+06	0	1
452	32940.6	3.76042	20213.2	3.8794	-12727.4	0.118981		1.47123e+06	1.53155e+06	0	1
453	23158.2	3.50564	33202.8	3.82554	10044.6	0.319897		1.3791e+06	1.49701e+06	0	1
454	16059.1	3.72282	22889.9	3.949	6830.73	0.22618		1.47307e+06	1.55671e+06	0	1
455	29605.3	3.62017	31990.6	3.65374	2385.38	0.0335632		1.41846e+06	1.4295e+06	0	1
456	19196	3.50049	29146.1	3.8186	9950.15	0.318108		1.381e+06	1.49829e+06	0	1
457	28012	3.57723	27977.7	3.91744	-34.2986	0.34021		1.40288e+06	1.539e+06	0	1
458	18390.4	3.69779	36628	3.8617	18237.6	0.163908		1.46072e+06	1.50805e+06	0	1
459	19431.5	3.67269	34096.6	3.66456	14665.1	-0.00812785		1.44964e+06	1.43173e+06	1	0
460	17950.7	3.72578	28547.8	3.89276	10597.1	0.166974		1.47236e+06	1.52856e+06	0	1
461	24207.8	3.51347	19209.7	3.70149	-4998.12	0.188017		1.38118e+06	1.46139e+06	0	1
462	20576.4	3.70626	39682.5	3.85555	19106.1	0.149291		1.46193e+06	1.50254e+06	0	1
463	21442.5	3.51506	36174.3	3.82143	14731.8	0.306363		1.38458e+06	1.4924e+06	0	1
464	18877.1	3.54754	19549.4	3.84915	672.296	0.301603		1.40014e+06	1.52011e+06	0	1
465	19278.5	3.70038	30534.7	3.79929	11256.2	0.0989065		1.46087e+06	1.48918e+06	0	1
466	19837.5	3.57148	31405.6	3.84033	11568.1	0.268841		1.40876e+06	1.50472e+06	0	1
467	16634.7	3.40799	30861.5	3.86752	14226.8	0.459522		1.34656e+06	1.51614e+06	0	1
468	21947.1	3.6557	26824	3.83282	4876.82	0.177122		1.44033e+06	1.50631e+06	0	1
469	23636.5	3.56134	20344.8	3.88562	-3291.74	0.324284		1.4009e+06	1.53391e+06	0	1
470	17078	3.90353	44071.5	3.57524	26993.5	-0.328289		1.54433e+06	1.38602e+06	1	0
471	23705	3.45446	28893.6	3.78528	5188.53	0.330824		1.35808e+06	1.48522e+06	0	1
472	19800.2	3.46842	24637.7	3.71754	4837.48	0.249128		1.36757e+06	1.46238e+06	0	1
473	17877.5	3.60931	28160	3.95301	10282.5	0.3437		1.42585e+06	1.55304e+06	0	1
474	16536.8	3.78241	29251.6	3.77676	12714.8	-0.00565037		1.49643e+06	1.48145e+06	1	0
475	38731.7	3.87122	25919.7	3.81361	-12812	-0.0576103		1.50976e+06	1.49953e+06	1	0
476	21157.9	3.70173	20547.2	3.86025	-610.733	0.158514		1.45954e+06	1.52355e+06	0	1
477	30226.5	3.40628	42773.6	3.97715	12547.1	0.570866		1.33229e+06	1.54809e+06	0	1
478	17029.4	3.53868	28017.5	3.59747	10988	0.0587974		1.39844e+06	1.41097e+06	0	1
479	17470.1	3.55871	37218.5	3.88611	19748.4	0.3274		1.40601e+06	1.51722e+06	0	1
480	21106	3.47807	20005.5	3.76863	-1100.49	0.290558		1.37012e+06	1.48745e+06	0	1
481	33945.5	3.51755	48495.3	3.90124	14549.8	0.383698		1.37307e+06	1.512e+06	0	1
482	19402.3	3.61166	29313.7	3.99992	9911.38	0.388256		1.42526e+06	1.57065e+06	0	1
483	18545.1	3.49025	52686.1	3.84355	34141	0.353298		1.37755e+06	1.48473e+06	0	1
484	19327.4	3.49328	29053.1	4.03626	9725.66	0.542974		1.37799e+06	1.58545e+06	0	1
485	18293.4	3.69095	44008	3.97318	25714.6	0.282228		1.45809e+06	1.54526e+06	0	1
486	21332.4	3.64423	29260.5	3.83729	7928.06	0.193063		1.43636e+06	1.50566e+06	0	1
487	18419.6	3.68899	20129.7	3.80249	1710.1	0.113496		1.45718e+06	1.50087e+06	0	1
488	17745.3	3.5359	25029.8	3.84877	7284.51	0.312874		1.39661e+06	1.51448e+06	0	1
489	23151.8	3.67784	36494.1	3.77805	13342.4	0.100207		1.44799e+06	1.47473e+06	0	1
490	22259.8	3.81786	41060.8	3.64002	18801	-0.177836		1.50488e+06	1.41495e+06	1	0
491	21823.6	3.44107	29010.5	4.00177	7186.85	0.560701		1.3546e+06	1.5717e+06	0	1
492	17129.6	3.45077	43536.4	3.70011	26406.7	0.249337		1.36318e+06	1.43651e+06	0	1
493	30577.9	3.63288	52802.8	3.90952	22224.9	0.276646		1.42257e+06	1.51101e+06	0	1
494	19522.8	3.59011	48377.4	3.90555	28854.6	0.315443		1.41652e+06	1.51384e+06	0	1
495	32692.8	3.58389	43720.3	3.90947	11027.5	0.325577		1.40086e+06	1.52007e+06	0	1
496	20771	3.7019	18872.7	3.90387	-1898.37	0.201968		1.45999e+06	1.54268e+06	0	1
497	35074.8	3.51652	26620	3.93519	-8454.88	0.418663		1.37153e+06	1.54745e+06	0	1
498	16938.8	3.89899	50724.2	4.01063	33785.4	0.111637		1.54266e+06	1.55353e+06	0	1
499	23583.8	3.71384	26784.1	3.8167	3200.29	0.102864		1.46195e+06	1.4999e+06	0	1
500	17264.6	3.64257	19947.3	3.81883	2682.75	0.176258		1.43976e+06	1.50758e+06	0	1
501	16784.7	3.65108	41868	3.9591	25083.3	0.308024		1.44365e+06	1.54177e+06	0	1
502	18080.6	3.58586	25845.3	3.98049	7764.66	0.394631		1.41626e+06	1.56635e+06	0	1
503	26924	3.66675	32254.9	3.82983	5330.99	0.163072		1.43978e+06	1.49968e+06	0	1
504	15859.2	3.56853	43890.9	3.89828	28031.7	0.32975		1.41155e+06	1.51542e+06	0	1
505	21297.2	3.91164	20803.7	4.11371	-493.483	0.202077		1.54336e+06	1.62468e+06	0	1
506	22070.3	3.91508	25805.1	3.782	3734.84	-0.133077		1.54396e+06	1.487e+06	1	0
507	36611.8	3.55988	18444.6	3.7791	-18167.2	0.219217		1.38734e+06	1.4932e+06	0	1
508	50818.2	3.74338	68605.8	3.78546	17787.6	0.042078		1.44654e+06	1.44558e+06	1	0
509	32172.9	3.65672	25497.8	3.71597	-6675.14	0.0592548		1.43051e+06	1.46089e+06	0	1
510	16331.5	3.71482	35087.8	3.88069	18756.3	0.165867		1.4696e+06	1.51719e+06	0	1
511	22288.1	3.59581	18315.9	3.72358	-3972.18	0.127765		1.41604e+06	1.47111e+06	0	1
512	16712.6	3.6782	19017.7	3.81284	2305.1	0.134645		1.45457e+06	1.50612e+06	0	1
513	37758.9	3.71741	37306.9	4.07373	-452.037	0.356321		1.4492e+06	1.59218e+06	0	1
514	17068.5	3.68157	39053.4	3.71942	21984.9	0.037846		1.45556e+06	1.44871e+06	1	0
515	16665.6	3.58887	24408.1	3.77037	7742.52	0.181499		1.41888e+06	1.48374e+06	0	1
516	37524.2	3.67127	58413.2	3.79985	20889.1	0.128584		1.43098e+06	1.46153e+06	0	1
517	38008.2	3.79657	23523.5	3.71741	-14484.7	-0.0791671		1.48062e+06	1.46344e+06	1	0
518	41754.4	3.65193	25103.3	4.04275	-16651.1	0.390824		1.41902e+06	1.592e+06	0	1
519	21926.2	3.31452	27701.1	4.20041	5774.87	0.885881		1.30388e+06	1.65246e+06	0	1
520	38733.2	3.84938	45256.8	3.74827	6523.66	-0.101113		1.50102e+06	1.45405e+06	1	0
521	25599.1	3.46227	42789.6	3.82102	17190.6	0.358755		1.35931e+06	1.48562e+06	0	1
522	36663.3	3.70288	26804.2	3.91537	-9859.18	0.212489		1.44449e+06	1.53934e+06	0	1
523	17360.8	3.59074	42847.3	3.77554	25486.5	0.184805		1.41893e+06	1.46737e+06	0	1
524	23559.1	3.83884	27775.9	3.85437	4216.87	0.0155329		1.51198e+06	1.51397e+06	0	1
525	42224.2	3.48517	20632	3.92266	-21592.2	0.437488		1.35184e+06	1.54843e+06	0	1
526	23024.5	3.89523	53239	3.8859	30214.5	-0.00932641		1.53507e+06	1.50112e+06	1	0
527	22251.4	3.79096	20249	3.79161	-2002.47	0.000649321		1.49413e+06	1.49639e+06	0	1
528	17629.1	3.47569	34219.6	3.61034	16590.5	0.13465		1.37265e+06	1.40992e+06	0	1
529	23397	3.565	24891.7	3.79313	1494.74	0.228138		1.4026e+06	1.49236e+06	0	1
530	37756.4	3.46077	26004.3	3.8608	-11752.1	0.400033		1.34655e+06	1.51832e+06	0	1
531	23029.3	3.59379	26623.1	4.01385	3593.81	0.420065		1.41449e+06	1.57892e+06	0	1
532	20097.1	3.83402	31807	3.8913	11709.8	0.0572818		1.51351e+06	1.52471e+06	0	1
533	20493.9	3.42851	26004	3.78274	5510.11	0.354237		1.35091e+06	1.48709e+06	0	1
534	17130.2	3.80455	19857.1	3.67511	2726.91	-0.129447		1.50469e+06	1.45018e+06	1	0
535	22108.8	3.57658	24686.2	3.74326	2577.4	0.166682		1.40852e+06	1.47262e+06	0	1
536	25965	3.42573	32028	3.65617	6062.94	0.230445		1.34433e+06	1.43044e+06	0	1
537	28621.3	3.44528	19264.2	3.90635	-9357.14	0.46106		1.34949e+06	1.54327e+06	0	1
538	23321.2	3.71847	34749.4	3.82237	11428.2	0.103903		1.46407e+06	1.4942e+06	0	1
539	25134.3	3.56275	19744.4	3.9287	-5389.93	0.365944		1.39997e+06	1.55173e+06	0	1
540	25237.5	3.7746	38375	3.76534	13137.5	-0.00925632		1.4846e+06	1.46776e+06	1	0
541	23403.1	3.78291	42344.6	3.897	18941.6	0.114095		1.48976e+06	1.51646e+06	0	1
542	17601.8	3.68123	21106.4	3.90985	3504.53	0.228623		1.45489e+06	1.54284e+06	0	1
543	16571	3.71791	45821.2	3.90167	29250.3	0.18376		1.47059e+06	1.51485e+06	0	1
544	20649.8	3.53833	21042.1	3.79478	392.29	0.256457		1.39468e+06	1.49687e+06	0	1
545	22053.5	3.70239	25340.1	3.74127	3286.6	0.0388788		1.4589e+06	1.47117e+06	0	1
546	28334.6	3.72085	39344.7	3.82297	11010.1	0.102127		1.46e+06	1.48984e+06	0	1
547	44146.7	3.43252	32645.1	3.72064	-11501.6	0.288125		1.32886e+06	1.45561e+06	0	1
548	23489.9	3.73231	32543	3.87788	9053.12	0.145568		1.46943e+06	1.51861e+06	0	1
549	21972	3.88999	37006	4.04928	15033.9	0.159294		1.53402e+06	1.58271e+06	0	1
550	32018.5	3.56227	63474	3.94681	31455.5	0.384535		1.39289e+06	1.51525e+06	0	1
551	23111.6	3.70965	29601.5	3.81597	6489.93	0.106314		1.46075e+06	1.49678e+06	0	1
552	20622.1	3.67427	33734.4	3.67171	13112.3	-0.00255917		1.44909e+06	1.43495e+06	1	0
553	37976.5	3.88878	19736.1	3.87526	-18240.4	-0.0135249		1.51754e+06	1.53037e+06	0	1
554	21371	3.6186	17710	3.88238	-3660.97	0.263781		1.42607e+06	1.53524e+06	0	1
555	18295	3.87296	22523	3.94402	4228.05	0.0710595		1.53089e+06	1.55508e+06	0	1
556	19226.4	3.56044	22330.7	4.04406	3104.36	0.483612		1.40495e+06	1.59529e+06	0	1
557	21767.7	3.74259	25920.8	3.93593	4153.08	0.193342		1.47527e+06	1.54845e+06	0	1
558	16587.2	3.58554	29530.2	3.68761	12943	0.102073		1.41763e+06	1.44551e+06	0	1
559	24095	3.48752	30745	3.68764	6649.95	0.200124		1.37091e+06	1.44431e+06	0	1
560	26711.1	3.4777	29340.2	3.93306	2629.08	0.455361		1.36437e+06	1.54388e+06	0	1
561	24292.2	3.46335	35996	3.92371	11703.7	0.46036		1.36105e+06	1.53349e+06	0	1
562	17570.7	3.55892	19190.2	4.09379	1619.45	0.534875		1.406e+06	1.61833e+06	0	1
563	19149.1	3.69219	28841.6	3.8815	9692.52	0.189314		1.45773e+06	1.52376e+06	0	1
564	19759.5	3.75053	27726.7	3.84847	7967.16	0.0979449		1.48045e+06	1.51166e+06	0	1
565	18922.1	3.72284	37485.1	3.82956	18563	0.106726		1.47021e+06	1.49434e+06	0	1
566	18365.6	3.63577	22885.9	4.02046	4520.26	0.384692		1.43594e+06	1.5853e+06	0	1
567	23598	3.64417	25283.5	3.79118	1685.49	0.14701		1.43407e+06	1.49119e+06	0	1
568	17732	3.64313	31293.4	3.71202	13561.4	0.0688915		1.43952e+06	1.45352e+06	0	1
569	29374.1	3.65307	18354.9	3.8753	-11019.2	0.222229		1.43186e+06	1.53177e+06	0	1
570	20407.3	3.95606	31465.1	4.16306	11057.8	0.207005		1.56202e+06	1.63376e+06	0	1
571	18081.2	3.49751	34499	3.80613	16417.8	0.308623		1.38092e+06	1.48795e+06	0	1
572	20545.7	3.66138	26993.2	4.04451	6447.51	0.383132		1.44401e+06	1.59081e+06	0	1
573	25071.5	3.64109	26946.9	4.1146	1875.41	0.473506		1.43136e+06	1.61889e+06	0	1
574	25301.4	3.54597	23499.1	3.96548	-1802.33	0.419504		1.39309e+06	1.56269e+06	0	1
575	18739.4	3.55408	21896.5	3.79715	3157.06	0.243073		1.40289e+06	1.49696e+06	0	1
576	26206.2	3.6237	24911.4	3.82599	-1294.87	0.20229		1.42327e+06	1.50549e+06	0	1
577	39489.9	3.75649	23540	3.78776	-15949.9	0.0312657		1.46311e+06	1.49156e+06	0	1
578	19838.4	3.57849	36130.4	4.0934	16291.9	0.514911		1.41156e+06	1.60123e+06	0	1
579	21689.9	3.57431	46399.7	3.99606	24709.9	0.421754		1.40803e+06	1.55203e+06	0	1
580	40503.4	3.94229	25390.7	3.82793	-15112.7	-0.114357		1.53641e+06	1.50578e+06	1	0
581	36354.5	3.70416	22899.5	3.74339	-13455	0.0392294		1.44531e+06	1.47446e+06	0	1
582	16924.4	3.47659	40830.4	3.74363	23906	0.267045		1.37371e+06	1.45662e+06	0	1
583	17579.9	3.70146	18449.5	3.77851	869.567	0.0770519		1.463e+06	1.49296e+06	0	1
584	16780.9	3.71141	21572.7	4.03956	4791.82	0.328153		1.46778e+06	1.59425e+06	0	1
585	19702.9	3.47372	33966.8	3.78659	14263.9	0.312873		1.36978e+06	1.48067e+06	0	1
586	27232	3.74522	24944.3	3.76571	-2287.68	0.0204806		1.47086e+06	1.48134e+06	0	1
587	29166.6	3.65918	45278	3.92201	16111.3	0.262827		1.43451e+06	1.52353e+06	0	1
588	22807.2	3.6114	28459.8	3.87197	5652.6	0.260569		1.42175e+06	1.52033e+06	0	1
589	35422.7	3.44071	22157.5	3.8919	-13265.2	0.45119		1.34086e+06	1.5346e+06	0	1
590	18112.5	3.65483	35265.5	4.03608	17153	0.38125		1.44382e+06	1.57917e+06	0	1
591	17640.4	3.68788	19588.4	3.77745	1948.02	0.0895714		1.45751e+06	1.49139e+06	0	1
592	17740.2	3.71648	24593.3	3.77602	6853.1	0.05954		1.46885e+06	1.48582e+06	0	1
593	16852.7	4.01782	19131.1	3.86997	2278.48	-0.147853		1.59028e+06	1.52886e+06	1	0
594	17281.2	3.84222	29179.5	3.79563	11898.3	-0.0465885		1.51961e+06	1.48907e+06	1	0
595	36156.3	3.61207	30701.4	3.87322	-5454.9	0.261149		1.40867e+06	1.51858e+06	0	1
596	23393.6	3.71903	33247.2	3.93837	9853.59	0.219337		1.46422e+06	1.5421e+06	0	1
597	16794	3.61156	23509.4	3.98293	6715.44	0.371369		1.42783e+06	1.56966e+06	0	1
598	20312.3	3.70816	23310.8	3.79594	2998.47	0.0877753		1.46295e+06	1.49506e+06	0	1
599	24292	3.4346	30103.5	3.82959	5811.45	0.394981		1.34955e+06	1.50173e+06	0	1
600	17131.8	3.85288	27262.3	3.89501	10130.5	0.0421283		1.52402e+06	1.53074e+06	0	1
601	27034.5	3.72562	43787.6	3.94624	16753.1	0.220623		1.46321e+06	1.53471e+06	0	1
602	27002.3	3.52443	23170.9	3.70541	-3831.4	0.180979		1.38277e+06	1.45899e+06	0	1
603	24025	3.54226	40503.1	3.67421	16478.1	0.131949		1.39288e+06	1.42918e+06	0	1
604	18499.9	3.59665	37063	3.82061	18563.1	0.223965		1.42016e+06	1.49118e+06	0	1
605	16987.2	3.8144	28115.7	3.72023	11128.5	-0.094166		1.50877e+06	1.45998e+06	1	0
606	21594.8	3.57175	24782.8	3.56051	3188	-0.0112395		1.40711e+06	1.39942e+06	1	0
607	16982.9	3.63643	34684.1	3.86048	17701.1	0.22405		1.43759e+06	1.50951e+06	0	1
608	18820.9	3.74362	24007.6	3.94368	5186.66	0.200067		1.47863e+06	1.55347e+06	0	1
609	29958.5	3.69043	29360	3.84521	-598.479	0.15478		1.44621e+06	1.50872e+06	0	1
610	48531.4	3.61233	67797	3.84151	19265.7	0.229182		1.3964e+06	1.46881e+06	0	1
611	21520.5	3.78355	25337.2	3.89817	3816.7	0.114612		1.4919e+06	1.53393e+06	0	1
612	20009.2	3.65259	17909.1	3.83904	-2100.09	0.186451		1.44103e+06	1.51771e+06	0	1
613	16195.1	3.63817	27664.1	4.07811	11469	0.439941		1.43907e+06	1.60358e+06	0	1
614	17432.8	3.73015	39943.1	4.15702	22510.3	0.426879		1.47463e+06	1.62287e+06	0	1
615	23659.9	3.70762	22437.9	3.73164	-1221.98	0.0240244		1.45939e+06	1.47022e+06	0	1
616	24918.8	3.66375	20257.9	3.76363	-4660.9	0.0998804		1.44058e+06	1.4852e+06	0	1
617	17690.8	3.73165	38326.9	3.79732	20636.1	0.0656777		1.47497e+06	1.4806e+06	0	1
618	25469.2	3.39803	23410.1	3.78683	-2059.13	0.388795		1.33374e+06	1.49132e+06	0	1
619	23522.6	3.61433	33983.6	3.98839	10460.9	0.374054		1.42221e+06	1.56137e+06	0	1
620	17868.4	3.76438	31017.7	3.75223	13149.4	-0.0121569		1.48789e+06	1.46987e+06	1	0
621	47189.2	3.7151	22417.5	3.89883	-24771.7	0.183735		1.43885e+06	1.53712e+06	0	1
622	18256.5	3.8636	21346.8	3.74317	3090.24	-0.120432		1.52718e+06	1.47592e+06	1	0
623	25585.7	3.7604	31880.3	4.0227	6294.6	0.2623		1.47857e+06	1.5772e+06	0	1
624	17980.7	3.68457	23234.7	4.03312	5254	0.34855		1.45585e+06	1.59001e+06	0	1
625	28063.9	3.56321	22083.1	3.93975	-5980.8	0.376533		1.39722e+06	1.55382e+06	0	1
626	17309.2	3.50635	30953.3	3.80641	13644.1	0.300059		1.38523e+06	1.49161e+06	0	1
627	28419.2	3.65053	25073.2	3.72724	-3345.98	0.076714		1.43179e+06	1.46582e+06	0	1
628	29071.7	3.93003	20888.6	3.84246	-8183.05	-0.0875697		1.54294e+06	1.51609e+06	1	0
629	26490.4	3.60119	43443.7	4.23163	16953.3	0.630434		1.41399e+06	1.64921e+06	0	1
630	31091.9	3.47473	25037.9	3.87782	-6054.01	0.403096		1.3588e+06	1.52609e+06	0	1
631	18278.3	3.61198	53703.4	3.82673	35425	0.214743		1.42652e+06	1.47699e+06	0	1
632	36445.8	4.05133	34670.4	4.0588	-1775.45	0.00747025		1.58409e+06	1.58885e+06	0	1
633	18037.7	3.41442	39297.8	3.73557	21260	0.321153		1.34773e+06	1.45493e+06	0	1
634	23315.2	3.67515	47710.2	3.79719	24395	0.122036		1.44675e+06	1.47117e+06	0	1
635	18516.6	3.67312	21577.8	3.85111	3061.21	0.177986		1.45073e+06	1.51887e+06	0	1
636	28364.9	3.84851	32829	3.78773	4464.08	-0.0607786		1.51104e+06	1.48226e+06	1	0
637	23881.6	3.78567	43551.1	3.75908	19669.5	-0.0265943		1.49039e+06	1.46008e+06	1	0
638	29276.9	3.69327	27019.3	3.88004	-2257.67	0.186768		1.44803e+06	1.52499e+06	0	1
639	22062.9	3.64152	33042	3.93098	10979.1	0.289453		1.43455e+06	1.53935e+06	0	1
640	22065.5	3.45859	21979.3	3.92335	-86.2818	0.46476		1.36137e+06	1.54736e+06	0	1
641	22509.1	3.82681	27970.8	3.9097	5461.71	0.0828957		1.50821e+06	1.53591e+06	0	1
642	16699.4	3.64497	42138.7	3.84398	25439.3	0.19901		1.44129e+06	1.49545e+06	0	1
643	19902	3.76688	62083.6	4.13262	42181.5	0.365741		1.48685e+06	1.59096e+06	0	1
644	38436.5	3.9115	26207.2	3.9288	-12229.3	0.0173006		1.52616e+06	1.54531e+06	0	1
645	18599	3.65632	25714.7	3.82158	7115.69	0.165264		1.44393e+06	1.50292e+06	0	1
646	41207.8	3.67249	27002.4	3.84164	-14205.3	0.169155		1.42779e+06	1.50965e+06	0	1
647	17014	3.72591	20056.5	3.92581	3042.49	0.1999		1.47335e+06	1.55027e+06	0	1
648	17473.4	3.64111	26090.7	4.03711	8617.31	0.395999		1.43897e+06	1.58875e+06	0	1
649	19179.1	3.70374	27435.4	3.93359	8256.3	0.229848		1.46232e+06	1.546e+06	0	1
650	21209.7	3.52057	36872.9	3.83878	15663.1	0.318206		1.38702e+06	1.49864e+06	0	1
651	15997.6	3.78515	30188.4	3.80447	14190.8	0.0193186		1.49806e+06	1.4916e+06	1	0
652	17122.9	3.73712	48012.4	3.77922	30889.5	0.0420969		1.47773e+06	1.46367e+06	1	0
653	17596.2	3.8956	30727.6	3.99812	13131.4	0.102526		1.54064e+06	1.56852e+06	0	1
654	20893.3	3.56929	25571.8	3.89046	4678.44	0.321174		1.40682e+06	1.53061e+06	0	1
655	16209.1	3.47174	35130.3	3.71121	18921.2	0.239467		1.37249e+06	1.44935e+06	0	1
656	27181.2	3.71903	18312.2	3.94281	-8869.03	0.223777		1.46043e+06	1.55881e+06	0	1
657	16633.7	3.58421	41858.7	3.98496	25225.1	0.400754		1.41705e+06	1.55213e+06	0	1
658	24554.6	3.73527	22529.4	3.9178	-2025.27	0.182525		1.46955e+06	1.54459e+06	0	1
659	23174	3.62776	23239	3.76271	64.9985	0.134945		1.42793e+06	1.48184e+06	0	1
660	22823.2	3.50281	28582.3	3.85545	5759.1	0.352633		1.3783e+06	1.5136e+06	0	1
661	27035	3.4693	35088.2	3.92301	8053.26	0.453718		1.36068e+06	1.53412e+06	0	1
662	19275.5	3.80239	22044.2	3.70613	2768.74	-0.0962561		1.50168e+06	1.46041e+06	1	0
663	23077	3.77032	19273.4	3.90689	-3803.65	0.13657		1.48505e+06	1.54348e+06	0	1
664	20436.6	3.76051	25810.2	3.95537	5373.56	0.194859		1.48377e+06	1.55634e+06	0	1
665	17205.7	3.64012	36308.5	3.90054	19102.8	0.260428		1.43884e+06	1.52391e+06	0	1
666	19986.8	3.60271	29262.5	4.06409	9275.64	0.461381		1.4211e+06	1.59637e+06	0	1
667	42225.8	3.77148	40219.9	3.89581	-2005.85	0.12433		1.46636e+06	1.5181e+06	0	1
668	20964.1	3.78688	24844.2	3.88107	3880.14	0.0941888		1.49379e+06	1.52758e+06	0	1
669	17124.7	3.6828	29246.9	4.05393	12122.2	0.371132		1.45599e+06	1.59232e+06	0	1
670	17960.5	3.71801	27578.4	3.86033	9617.91	0.142322		1.46924e+06	1.51656e+06	0	1
671	18356.6	3.78729	23880.1	3.88146	5523.44	0.0941672		1.49656e+06	1.5287e+06	0	1
672	17562.5	3.56512	25727.6	3.99023	8165.12	0.425113		1.40849e+06	1.57037e+06	0	1
673	20220.9	3.60814	26442.1	4.19325	6221.19	0.585107		1.42304e+06	1.65086e+06	0	1
674	17601.1	3.6347	20193.4	3.93248	2592.29	0.29778		1.43628e+06	1.5528e+06	0	1
675	21716.1	3.8897	33198.6	3.65269	11482.6	-0.23701		1.53416e+06	1.42788e+06	1	0
676	44453.6	3.48228	51286.5	3.71384	6832.95	0.231565		1.34846e+06	1.43425e+06	0	1
677	18464.3	3.47477	56817.1	3.85435	38352.7	0.379572		1.37144e+06	1.48492e+06	0	1
678	19599.7	3.64329	19331.1	3.73557	-268.596	0.0922797		1.43771e+06	1.4749e+06	0	1
679	17863.1	3.81266	48077.8	4.09784	30214.6	0.285183		1.5072e+06	1.59106e+06	0	1
680	15914.9	3.61564	40356.5	3.86254	24441.7	0.246907		1.43034e+06	1.50466e+06	0	1
681	38958.1	3.69042	27511.5	3.96922	-11446.6	0.278807		1.43721e+06	1.56018e+06	0	1
682	39845.9	3.53737	18763.9	3.71107	-21082	0.173709		1.3751e+06	1.46567e+06	0	1
683	33866.5	3.50228	37319.3	3.98664	3452.86	0.484365		1.36704e+06	1.55734e+06	0	1
684	25901	3.77389	31455.6	4.02945	5554.61	0.255556		1.48366e+06	1.58032e+06	0	1
685	23924.3	3.64875	24186.8	3.95365	262.48	0.304897		1.43558e+06	1.55727e+06	0	1
686	17434.3	3.57334	22184.6	3.75642	4750.38	0.183081		1.4119e+06	1.48038e+06	0	1
687	20896.2	3.47426	29335.1	3.87319	8438.86	0.39893		1.36881e+06	1.51994e+06	0	1
688	24413.4	3.84333	27692.3	3.87351	3278.89	0.0301745		1.51292e+06	1.52171e+06	0	1
689	16960.7	3.404	27429.9	3.73697	10469.2	0.332968		1.34464e+06	1.46736e+06	0	1
690	16080.3	3.74315	27930.2	3.98746	11850	0.244313		1.48118e+06	1.56705e+06	0	1
691	27148.7	3.5336	21723.4	3.92814	-5425.33	0.394538		1.38629e+06	1.54953e+06	0	1
692	30818.4	3.73659	30078.1	4.08987	-740.341	0.353281		1.46382e+06	1.60587e+06	0	1
693	16710.3	3.73361	29461.8	3.76816	12751.5	0.0345437		1.47674e+06	1.4778e+06	0	1
694	38309.2	3.90803	25965.5	3.96694	-12343.7	0.0589044		1.5249e+06	1.56081e+06	0	1
695	18870.9	3.5982	40161.8	3.79921	21290.9	0.201009		1.42041e+06	1.47952e+06	0	1
696	15587.4	3.62952	41762.9	3.76006	26175.5	0.130543		1.43622e+06	1.46226e+06	0	1
697	17045.2	3.79404	20665.1	3.60992	3619.9	-0.184121		1.50057e+06	1.4233e+06	1	0
698	30934.5	3.61013	21243.7	3.79804	-9690.8	0.187913		1.41312e+06	1.49797e+06	0	1
699	23384.7	3.73543	31287.2	3.8827	7902.49	0.147272		1.47079e+06	1.52179e+06	0	1
700	56312.3	3.63614	28340	3.87453	-27972.3	0.238388		1.39815e+06	1.52147e+06	0	1
701	24838.4	3.57328	17291.9	4.00823	-7546.54	0.43495		1.40447e+06	1.586e+06	0	1
702	23966.5	3.60001	30095.4	3.74836	6128.9	0.148349		1.41604e+06	1.46925e+06	0	1
703	26014.7	3.6375	61761.7	3.90136	35747	0.263864		1.42898e+06	1.49878e+06	0	1
704	18413	3.64307	34738.8	3.92677	16325.8	0.283699		1.43881e+06	1.53597e+06	0	1
705	26055.1	3.90306	20623.8	3.961	-5431.28	0.0579372		1.53517e+06	1.56378e+06	0	1
706	19775.9	3.77557	36572.4	3.90384	16796.5	0.12827		1.49045e+06	1.52496e+06	0	1
707	16823.7	3.58991	29736.9	3.97201	12913.2	0.382097		1.41914e+06	1.55907e+06	0	1
708	19510	3.63177	58757.5	3.86724	39247.4	0.235472		1.4332e+06	1.48814e+06	0	1
709	40160	3.69432	26705.3	3.82164	-13454.7	0.127315		1.43757e+06	1.50195e+06	0	1
710	19463.5	3.66838	38488.4	3.92003	19025	0.251648		1.44789e+06	1.52952e+06	0	1
711	19346.3	3.59466	38253	3.9715	18906.7	0.376843		1.41852e+06	1.55035e+06	0	1
712	27234	3.76936	26327.7	3.98537	-906.271	0.216009		1.48051e+06	1.56782e+06	0	1
713	27179.9	3.86756	51873.7	3.86547	24693.9	-0.0020977		1.51985e+06	1.49431e+06	1	0
714	62708.3	3.37803	19707.7	3.94866	-43000.6	0.570636		1.2885e+06	1.55976e+06	0	1
715	24542.3	3.72346	27450.2	4.03441	2907.91	0.31095		1.46484e+06	1.58631e+06	0	1
716	26538.4	3.58122	26653.9	3.91363	115.52	0.332402		1.40595e+06	1.5388e+06	0	1
717	20725.5	3.71278	24042.5	3.89761	3317.02	0.18483		1.46439e+06	1.535e+06	0	1
718	19539.5	3.48119	28286.8	3.83592	8747.33	0.354735		1.37294e+06	1.50608e+06	0	1
719	18474.9	3.63205	40868.6	4.17348	22393.8	0.541428		1.43435e+06	1.62852e+06	0	1
720	18062.1	3.54754	21936.7	3.93008	3874.56	0.382539		1.40095e+06	1.55009e+06	0	1
721	26353	3.38942	19043.5	3.87354	-7309.56	0.484121		1.32942e+06	1.53037e+06	0	1
722	20490.8	3.83743	47431.1	3.87523	26940.3	0.0378034		1.51448e+06	1.50266e+06	1	0
723	19372.2	3.73219	22051.7	3.85795	2679.55	0.125757		1.47351e+06	1.52113e+06	0	1
724	17713.2	3.76961	27808	3.86247	10094.8	0.0928638		1.49013e+06	1.51718e+06	0	1
725	20411.6	3.66052	23111.6	3.89751	2700.05	0.236987		1.4438e+06	1.53589e+06	0	1
726	20634.7	3.67129	28310.7	4.06584	7676.09	0.394549		1.44788e+06	1.59802e+06	0	1
727	33166.6	3.59972	49888.8	3.86755	16722.1	0.267826		1.40672e+06	1.49713e+06	0	1
728	16833.4	3.63654	21822.2	3.87373	4988.77	0.237192		1.43778e+06	1.52767e+06	0	1
729	26378.9	4.01101	34897.7	3.69693	8518.76	-0.314083		1.57803e+06	1.44387e+06	1	0
730	22154	3.74794	32864.1	4.05092	10710.1	0.302985		1.47702e+06	1.58751e+06	0	1
731	19576	3.47692	22450.8	3.71036	2874.73	0.233436		1.37119e+06	1.46169e+06	0	1
732	26150.4	3.52684	54603.4	3.84732	28453.1	0.32048		1.38458e+06	1.48432e+06	0	1
733	17994.2	3.45797	27036.8	4.09181	9042.62	0.633843		1.36519e+06	1.60969e+06	0	1
734	16840.7	3.655	54489.2	3.92322	37648.5	0.26822		1.44516e+06	1.5148e+06	0	1
735	16926.4	3.63491	25600.2	3.97415	8673.79	0.33924		1.43704e+06	1.56406e+06	0	1
736	29897.4	3.42737	39313.2	3.82406	9415.79	0.396692		1.34105e+06	1.49031e+06	0	1
737	20239.1	3.61801	40071.5	3.77948	19832.4	0.161472		1.42696e+06	1.47172e+06	0	1
738	25963.1	3.64359	35779.3	3.89543	9816.26	0.251837		1.43147e+06	1.52239e+06	0	1
739	22460.6	3.66008	29594.1	3.60563	7133.52	-0.054449		1.44157e+06	1.41266e+06	1	0
740	24952.6	3.48393	38215	3.92418	13262.4	0.440248		1.36862e+06	1.53146e+06	0	1
741	26411.1	3.85716	35643.4	3.86255	9232.27	0.00539374		1.51645e+06	1.50938e+06	1	0
742	17906.2	3.68448	29427.1	3.95069	11520.9	0.266206		1.45589e+06	1.55085e+06	0	1
743	26749.9	3.67019	23695.3	3.74761	-3054.52	0.077416		1.44133e+06	1.47535e+06	0	1
744	19491.8	3.65098	31061.9	3.9654	11570.1	0.31442		1.4409e+06	1.5551e+06	0	1
745	19365	3.75745	27230.6	3.75741	7865.59	-3.4228e-05		1.48361e+06	1.47573e+06	1	0
746	23434.9	3.6492	23423.3	3.81817	-11.6929	0.168977		1.43624e+06	1.50385e+06	0	1
747	27242	3.85199	37415.3	4.10224	10173.3	0.250255		1.51355e+06	1.60348e+06	0	1
748	21145.9	3.52673	18682.7	3.84293	-2463.12	0.316201		1.38955e+06	1.51849e+06	0	1
749	32747.3	3.6105	20876.4	3.8502	-11870.9	0.239708		1.41145e+06	1.51921e+06	0	1
750	24381.6	3.47014	44773.7	3.59204	20392.1	0.121902		1.36367e+06	1.39204e+06	0	1
751	34885.5	3.55887	31463.7	3.93157	-3421.79	0.372701		1.38866e+06	1.54116e+06	0	1
752	19863.9	3.76199	37709.3	3.77546	17845.4	0.0134665		1.48493e+06	1.47247e+06	1	0
753	21043.5	3.58132	19755.6	3.89388	-1287.9	0.312552		1.41149e+06	1.5378e+06	0	1
754	24856.8	3.56287	23325.9	3.76854	-1530.96	0.20567		1.40029e+06	1.48409e+06	0	1
755	25213	3.60885	36966.8	3.90012	11753.8	0.291276		1.41833e+06	1.52308e+06	0	1
756	19315.9	3.63305	31107.9	3.80607	11792	0.173026		1.4339e+06	1.49132e+06	0	1
757	17727	3.55422	19993.6	3.91424	2266.6	0.360017		1.40396e+06	1.5457e+06	0	1
758	31520.3	3.89807	29440.4	4.04472	-2079.94	0.146648		1.52771e+06	1.58845e+06	0	1
759	17781.3	3.6055	21059.8	3.77884	3278.49	0.173345		1.42442e+06	1.49048e+06	0	1
760	18160.5	3.45913	24289.3	3.9393	6128.75	0.480174		1.36549e+06	1.55143e+06	0	1
761	35757.4	3.6616	33297	3.55792	-2460.44	-0.103678		1.42888e+06	1.38987e+06	1	0
762	23568.6	3.72636	28405	3.73767	4836.42	0.0113087		1.46698e+06	1.46666e+06	1	0
763	26215	3.65088	18500.1	3.99147	-7714.95	0.340586		1.43414e+06	1.57809e+06	0	1
764	37740.1	3.75485	24424.4	4.08178	-13315.8	0.326936		1.4642e+06	1.60829e+06	0	1
765	29486.4	3.5391	24405.3	3.8834	-5081.16	0.344298		1.38615e+06	1.52896e+06	0	1
766	19879	3.65814	48661.6	4.02572	28782.6	0.367589		1.44338e+06	1.56163e+06	0	1
767	20212.9	3.5639	23459.1	4.02962	3246.22	0.465719		1.40535e+06	1.58839e+06	0	1
768	23029.2	3.68203	38888.7	3.86147	15859.5	0.179442		1.44978e+06	1.5057e+06	0	1
769	16839.9	3.54772	36186.7	3.63242	19346.9	0.0846976		1.40225e+06	1.41678e+06	0	1
770	17753.4	3.43899	29708.4	3.98364	11955	0.54465		1.35784e+06	1.56375e+06	0	1
771	19035.8	3.60338	25226	3.76758	6190.2	0.164201		1.42232e+06	1.48181e+06	0	1
772	18828	3.75726	28774.1	3.89559	9946.14	0.138325		1.48408e+06	1.52946e+06	0	1
773	38168.6	3.41857	25522.4	3.66096	-12646.2	0.24239		1.32926e+06	1.43886e+06	0	1
774	17391	3.46438	30501.1	3.736	13110.1	0.271622		1.36836e+06	1.4639e+06	0	1
775	36747.5	3.7454	39033.6	3.91813	2286.1	0.172729		1.46141e+06	1.52822e+06	0	1
776	67953.7	3.8335	37072.8	3.97145	-30880.9	0.137946		1.46545e+06	1.55151e+06	0	1
777	37185.1	3.7064	40056.4	3.82191	2871.29	0.115509		1.44538e+06	1.48871e+06	0	1
778	24263.8	3.62664	22748.1	3.85727	-1515.67	0.230637		1.42639e+06	1.52016e+06	0	1
779	23905	3.61325	26710.4	3.95409	2805.43	0.340839		1.4214e+06	1.55493e+06	0	1
780	19266.4	3.5002	57227.7	3.82475	37961.3	0.324555		1.38081e+06	1.47267e+06	0	1
781	34945.8	3.48807	33400.5	3.86929	-1545.3	0.381216		1.36028e+06	1.51431e+06	0	1
782	17113.2	3.74948	47353.6	4.00759	30240.3	0.258107		1.48268e+06	1.55568e+06	0	1
783	31530.7	3.64871	23937.5	3.90927	-7593.26	0.260567		1.42795e+06	1.53977e+06	0	1
784	18189.6	3.72572	35382	4.0999	17192.4	0.374183		1.4721e+06	1.60458e+06	0	1
785	18123.8	3.81152	28108.6	3.95492	9984.83	0.143395		1.50649e+06	1.55386e+06	0	1
786	20580.3	3.52229	38018.3	3.79826	17438	0.275969		1.38833e+06	1.48128e+06	0	1
787	26674.9	3.98369	23681	4.04395	-2993.86	0.0602627		1.5668e+06	1.5939e+06	0	1
788	17549.7	3.67439	25715.4	3.79776	8165.67	0.123375		1.45221e+06	1.49339e+06	0	1
789	30568.6	3.59479	40487	4.0404	9918.36	0.445618		1.40735e+06	1.57567e+06	0	1
790	18359.1	3.32936	27678.6	3.81332	9319.56	0.483958		1.31338e+06	1.49765e+06	0	1
791	23688	3.57814	32707.5	3.85657	9019.56	0.278426		1.40757e+06	1.50992e+06	0	1
792	24366	3.94397	21898.1	3.91879	-2467.96	-0.0251817		1.55322e+06	1.54562e+06	1	0
793	18508.7	3.54596	49524.2	4.04665	31015.5	0.500687		1.39988e+06	1.56914e+06	0	1
794	25395.1	3.26917	44714.7	3.75393	19319.6	0.484762		1.28227e+06	1.45686e+06	0	1
795	19643.6	3.369	24016.5	4.12079	4372.92	0.751783		1.32796e+06	1.6243e+06	0	1
796	20762.4	3.57734	61558.1	3.72317	40795.7	0.145827		1.41017e+06	1.42771e+06	0	1
797	16937.4	3.65667	24557.1	3.92967	7619.75	0.273003		1.44573e+06	1.54731e+06	0	1
798	17171.5	3.78556	23436.9	3.97178	6265.46	0.18622		1.49705e+06	1.56528e+06	0	1
799	16844.1	3.42436	24917.5	3.73023	8073.39	0.305867		1.3529e+06	1.46717e+06	0	1
800	17058.6	3.47479	18737.9	3.84577	1679.3	0.370979		1.37286e+06	1.51957e+06	0	1
801	25272.2	3.59495	28126.7	3.92958	2854.47	0.334628		1.41271e+06	1.54371e+06	0	1
802	19021.9	3.53198	22929.7	3.84181	3907.86	0.309827		1.39377e+06	1.51379e+06	0	1
803	37143.3	3.62513	29344.8	4.05018	-7798.51	0.425058		1.41291e+06	1.59073e+06	0	1
804	23027.2	3.64982	22972.6	3.91816	-54.6009	0.268338		1.4369e+06	1.54429e+06	0	1
805	17438.3	3.78293	27555.8	3.81916	10117.5	0.03623		1.49573e+06	1.50011e+06	0	1
806	23498.8	3.55419	32309.2	3.84947	8810.46	0.295276		1.39818e+06	1.50748e+06	0	1
807	26125.9	3.69984	22276	3.50955	-3849.98	-0.190296		1.45381e+06	1.38154e+06	1	0
808	18476.9	3.56624	17355.3	3.80143	-1121.59	0.235187		1.40802e+06	1.50322e+06	0	1
809	17573.8	3.21705	25504	3.90159	7930.25	0.684538		1.26925e+06	1.53513e+06	0	1
810	20869.7	3.52036	28987.4	3.73279	8117.73	0.212434		1.38727e+06	1.46413e+06	0	1
811	23958.3	3.76527	21872	3.9058	-2086.38	0.140537		1.48215e+06	1.54045e+06	0	1
812	18308.4	3.43541	28041.4	3.75625	9733	0.320833		1.35586e+06	1.47446e+06	0	1
813	25386.9	3.59172	38940.5	3.95232	13553.6	0.360609		1.4113e+06	1.54199e+06	0	1
814	21513.4	3.7097	22499.2	3.81164	985.736	0.10194		1.46236e+06	1.50216e+06	0	1
815	20494.1	3.7337	44338.9	3.56486	23844.8	-0.168846		1.47299e+06	1.3816e+06	1	0
816	22921.1	3.6078	71958.3	3.7824	49037.2	0.174592		1.4202e+06	1.441e+06	0	1
817	18858.8	3.48621	49245.8	3.58167	30387	0.0954604		1.37562e+06	1.38342e+06	0	1
818	18117.7	3.69425	23481.2	3.82702	5363.48	0.132768		1.45958e+06	1.50733e+06	0	1
819	20458.5	3.60815	36304.2	4.10477	15845.7	0.496611		1.4228e+06	1.6056e+06	0	1
820	19718.6	3.66156	23641.3	3.70118	3922.7	0.0396182		1.44491e+06	1.45683e+06	0	1
821	39312.6	3.62369	36501.8	3.78758	-2810.8	0.163888		1.41016e+06	1.47853e+06	0	1
822	21783.8	3.64383	23677.8	4.00756	1893.92	0.363726		1.43575e+06	1.57934e+06	0	1
823	36582.6	3.65522	30693	3.76664	-5889.61	0.111418		1.42551e+06	1.47596e+06	0	1
824	20770.6	3.66353	23327.2	4.00613	2556.58	0.342601		1.44464e+06	1.57912e+06	0	1
825	38907.5	3.71204	25522.8	3.97172	-13384.7	0.259684		1.44591e+06	1.56317e+06	0	1
826	32351.4	3.70462	18619.4	4.04002	-13732	0.335394		1.4495e+06	1.59739e+06	0	1
827	18141.7	3.58647	24669.2	4.01945	6527.47	0.432982		1.41644e+06	1.58311e+06	0	1
828	17713.8	3.32369	21037.5	3.96198	3323.7	0.638286		1.31176e+06	1.56375e+06	0	1
829	16576.1	3.61818	21134.7	3.67562	4558.52	0.0574371		1.4307e+06	1.44911e+06	0	1
830	20313.2	3.796	59670.3	3.85273	39357.1	0.0567283		1.49809e+06	1.48142e+06	1	0
831	20925.3	3.64582	21629.5	3.89413	704.114	0.248315		1.4374e+06	1.53602e+06	0	1
832	18141.7	3.59231	40537	3.80208	22395.2	0.209775		1.41878e+06	1.4803e+06	0	1
833	16897.1	3.69702	32397	3.81159	15499.9	0.114567		1.46191e+06	1.49224e+06	0	1
834	21127.7	3.44728	23614.3	3.70983	2486.66	0.262546		1.35778e+06	1.46032e+06	0	1
835	32795	3.65965	45636.2	3.78578	12841.2	0.126129		1.43107e+06	1.46868e+06	0	1
836	31154.5	3.7186	28128	4.01334	-3026.53	0.294741		1.45629e+06	1.57721e+06	0	1
837	18704.1	3.69915	34554.7	3.91266	15850.6	0.213518		1.46095e+06	1.53051e+06	0	1
838	16699.6	3.57397	36871	3.82649	20171.4	0.252519		1.41289e+06	1.49372e+06	0	1
839	16971.9	3.50697	22434.8	3.81295	5462.86	0.305984		1.38582e+06	1.50275e+06	0	1
840	27703.3	3.81688	33285.8	3.95303	5582.51	0.136147		1.49905e+06	1.54793e+06	0	1
841	27906.8	3.58845	30667.2	3.96207	2760.4	0.373619		1.40747e+06	1.55416e+06	0	1
842	27583.2	3.43381	27437.7	3.84153	-145.531	0.407724		1.34594e+06	1.50918e+06	0	1
843	19079.2	3.71124	22972.3	3.87026	3893.09	0.159019		1.46542e+06	1.52513e+06	0	1
844	25579.5	3.75908	23063	4.07925	-2516.47	0.320172		1.47805e+06	1.60864e+06	0	1
845	16551.9	3.68755	49691.7	3.96031	33139.8	0.272762		1.45847e+06	1.53443e+06	0	1
846	16318.3	3.801	31810.8	4.02292	15492.5	0.221915		1.50408e+06	1.57736e+06	0	1
847	20237.6	3.63931	33394	3.74094	13156.4	0.101629		1.43549e+06	1.46298e+06	0	1
848	22223.8	3.84568	24457.5	4.00553	2233.74	0.159853		1.51605e+06	1.57776e+06	0	1
849	22526.1	3.33851	23232.7	3.75882	706.584	0.42031		1.31288e+06	1.48029e+06	0	1
850	18314.3	3.71308	29882.3	3.74428	11568	0.0311986		1.46692e+06	1.46783e+06	0	1
851	16928.7	3.50256	20924.7	3.94078	3995.94	0.438217		1.3841e+06	1.55539e+06	0	1
852	22042.9	3.86624	22941.8	3.73801	898.944	-0.128226		1.52445e+06	1.47226e+06	1	0
853	20080.1	3.39213	29489	3.8747	9408.86	0.482561		1.33677e+06	1.52039e+06	0	1
854	30821.4	3.86385	37875.3	3.93981	7053.88	0.075965		1.51472e+06	1.53805e+06	0	1
855	19056.6	3.54375	53215.6	3.78986	34159	0.246112		1.39844e+06	1.46273e+06	0	1
856	20186.1	3.54256	38285.7	3.97267	18099.6	0.430118		1.39684e+06	1.55078e+06	0	1
857	24309.1	3.58858	19823.9	3.83217	-4485.15	0.243592		1.41112e+06	1.51304e+06	0	1
858	19559.3	3.80343	21444.8	4.02007	1885.47	0.216631		1.50181e+06	1.58658e+06	0	1
859	34287.3	3.57307	24599.5	3.84993	-9687.81	0.276855		1.39494e+06	1.51537e+06	0	1
860	20197.2	3.73897	20805.7	3.81841	608.486	0.0794391		1.47539e+06	1.50656e+06	0	1
861	30061.3	3.82667	47769.3	3.86291	17708.1	0.0362436		1.50061e+06	1.49739e+06	1	0
862	18458.2	3.6334	25377.5	3.62479	6919.31	-0.0086101		1.4349e+06	1.42454e+06	1	0
863	25109	3.5709	22028.2	3.81585	-3080.78	0.244952		1.40325e+06	1.50431e+06	0	1
864	34128.1	3.36535	21909.1	3.69594	-12219	0.330584		1.31201e+06	1.45647e+06	0	1
865	30002.6	3.43471	45047.4	3.84386	15044.8	0.409155		1.34388e+06	1.4925e+06	0	1
866	17053.8	3.66058	22008.3	3.87607	4954.42	0.215481		1.44718e+06	1.52842e+06	0	1
867	19987.6	3.56484	22089.8	3.83355	2102.12	0.268719		1.40595e+06	1.51133e+06	0	1
868	19622	3.4379	49701	3.78898	30079	0.351076		1.35554e+06	1.46589e+06	0	1
869	16691	3.56904	21891.1	3.77571	5200.1	0.206663		1.41093e+06	1.48839e+06	0	1
870	15881.6	3.56408	24371.8	3.95898	8490.21	0.394902		1.40975e+06	1.55922e+06	0	1
871	34280.9	3.61542	35079.7	3.85341	798.836	0.237984		1.41189e+06	1.50628e+06	0	1
872	25436.4	3.55616	41917.2	3.90372	16480.8	0.347556		1.39703e+06	1.51957e+06	0	1
873	22287.6	3.657	27624.2	3.79996	5336.56	0.142959		1.44051e+06	1.49236e+06	0	1
874	23398.7	3.57147	50537.5	3.75078	27138.8	0.179302		1.40519e+06	1.44977e+06	0	1
875	18454.1	3.9918	29308.8	3.93451	10854.7	-0.0572918		1.57827e+06	1.54449e+06	1	0
876	23365.8	3.50496	32718.9	4.14665	9353.1	0.641692		1.37862e+06	1.62594e+06	0	1
877	26359	3.51758	43571	3.73265	17212.1	0.215065		1.38067e+06	1.44949e+06	0	1
878	18523.9	3.57762	47217.9	3.73108	28694	0.153462		1.41253e+06	1.44522e+06	0	1
879	16060.8	3.58083	34417.4	3.86259	18356.6	0.281756		1.41627e+06	1.51062e+06	0	1
880	27196	3.75827	41849.1	3.58223	14653.1	-0.176044		1.47611e+06	1.39104e+06	1	0
881	17728	3.58057	22977.9	3.83945	5249.84	0.258883		1.4145e+06	1.5128e+06	0	1
882	16965.6	3.41355	29613	3.78431	12647.4	0.370761		1.34845e+06	1.48411e+06	0	1
883	17570.7	3.60047	34843.3	3.93731	17272.6	0.336848		1.42262e+06	1.54008e+06	0	1
884	19153.8	3.56399	23407	3.98561	4253.17	0.421615		1.40644e+06	1.57084e+06	0	1
885	16932	3.84231	24999	3.88608	8067.03	0.0437733		1.51999e+06	1.52943e+06	0	1
886	23934	3.79558	38342.3	3.95468	14408.3	0.159097		1.4943e+06	1.54353e+06	0	1
887	19226.1	3.81674	33360.4	3.96694	14134.3	0.150196		1.50747e+06	1.55341e+06	0	1
888	20083.9	3.88376	32052.6	4.04688	11968.7	0.163125		1.53342e+06	1.5867e+06	0	1
889	44247.6	3.53845	37122.7	3.93726	-7124.86	0.398807		1.37113e+06	1.53778e+06	0	1
890	28040.8	3.79891	35905.9	3.83647	7865.11	0.0375586		1.49152e+06	1.49868e+06	0	1
891	17879.3	3.71898	37337.8	3.97703	19458.4	0.258047		1.46971e+06	1.55347e+06	0	1
892	21617.6	3.55787	38089.3	3.8866	16471.7	0.328736		1.40153e+06	1.51655e+06	0	1
893	22442.5	3.62252	20818.5	3.97262	-1623.95	0.350108		1.42656e+06	1.56823e+06	0	1
894	20778.4	3.33733	37125.8	3.78335	16347.4	0.446017		1.31415e+06	1.47621e+06	0	1
895	20744.2	3.73838	27855.7	3.80124	7111.48	0.0628578		1.47461e+06	1.49264e+06	0	1
896	21776.9	3.50205	32823.1	3.99759	11046.3	0.495544		1.37904e+06	1.56621e+06	0	1
897	19917.9	3.62755	26861.7	3.61983	6943.77	-0.00772025		1.4311e+06	1.42107e+06	1	0
898	29287.4	3.59917	39448.7	3.61089	10161.3	0.0117151		1.41038e+06	1.40491e+06	1	0
899	19976.6	3.44224	30499	3.80334	10522.4	0.361102		1.35692e+06	1.49084e+06	0	1
900	18603.3	3.71106	27378.6	3.87207	8775.33	0.161014		1.46582e+06	1.52145e+06	0	1
901	17852.7	3.69705	25000.3	3.83495	7147.61	0.137905		1.46097e+06	1.50898e+06	0	1
902	19595.9	3.46567	18942.2	3.87502	-653.72	0.409352		1.36667e+06	1.53107e+06	0	1
903	29379.3	3.97345	27587.5	3.95095	-1791.81	-0.022506		1.56e+06	1.55279e+06	1	0
904	34732.8	3.49694	20341.8	3.76398	-14391.1	0.267039		1.36404e+06	1.48525e+06	0	1
905	34441.9	3.90787	21005.8	3.93117	-13436.1	0.023307		1.52871e+06	1.55146e+06	0	1
906	31150.1	3.7631	21792.4	3.83092	-9357.75	0.0678251		1.47409e+06	1.51058e+06	0	1
907	16856.8	3.81708	38374.1	3.87928	21517.3	0.0622008		1.50997e+06	1.51334e+06	0	1
908	25554.6	3.57016	23222.6	3.92503	-2332	0.354866		1.40251e+06	1.54679e+06	0	1
909	23358.2	4.01409	23502.7	3.97499	144.504	-0.0391017		1.58228e+06	1.56649e+06	1	0
910	31318.9	3.41275	29580.1	4.07991	-1738.8	0.667159		1.33378e+06	1.60239e+06	0	1
911	32949.1	3.53053	22260.4	3.84433	-10688.6	0.313805		1.37926e+06	1.51547e+06	0	1
912	20059.6	3.71224	38723	3.72661	18663.4	0.0143673		1.46484e+06	1.45192e+06	1	0
913	16171.5	3.71514	34292.5	3.79658	18121	0.0814488		1.46988e+06	1.48434e+06	0	1
914	48561	3.69208	23191.1	3.80097	-25369.9	0.108888		1.42827e+06	1.4972e+06	0	1
915	21954.4	3.75213	54524.5	3.83979	32570.1	0.0876588		1.4789e+06	1.48139e+06	0	1
916	17425.7	3.65048	25764.2	4.08903	8338.53	0.438556		1.44276e+06	1.60985e+06	0	1
917	38024.9	3.76969	39406.4	4.08522	1381.5	0.315539		1.46985e+06	1.59468e+06	0	1
918	18282	3.46158	35466.5	3.97365	17184.5	0.512067		1.36635e+06	1.55399e+06	0	1
919	19189	3.66077	26596	3.73025	7407.01	0.0694879		1.44512e+06	1.46551e+06	0	1
920	16752.1	3.59009	33954.4	3.97167	17202.3	0.381573		1.41929e+06	1.55471e+06	0	1
921	22165.1	3.67944	18286.2	4.0201	-3878.89	0.340662		1.44961e+06	1.58975e+06	0	1
922	35511.6	3.66561	22840.1	3.89453	-12671.5	0.228926		1.43073e+06	1.53497e+06	0	1
923	20876.4	3.55648	34528.3	3.54717	13651.9	-0.00930924		1.40171e+06	1.38434e+06	1	0
924	19559.5	3.70765	74682.7	3.82957	55123.2	0.121912		1.4635e+06	1.45714e+06	1	0
925	34634.3	3.6498	25203	3.8247	-9431.25	0.174904		1.42528e+06	1.50468e+06	0	1
926	18147.6	3.59671	36770.4	4.14243	18622.7	0.545723		1.42053e+06	1.6202e+06	0	1
927	19732.6	3.78353	26731.1	3.78089	6998.43	-0.00264157		1.49368e+06	1.48562e+06	1	0
928	32271.7	3.60779	23864.9	3.93914	-8406.78	0.331348		1.41084e+06	1.55179e+06	0	1
929	41644.3	3.86728	31091.9	3.76933	-10552.4	-0.0979436		1.50527e+06	1.47664e+06	1	0
930	18456.8	3.60724	17616.9	3.6525	-839.844	0.0452529		1.42444e+06	1.44338e+06	0	1
931	20508.1	3.55577	22606.5	4.04202	2098.43	0.486256		1.4018e+06	1.5942e+06	0	1
932	24439.5	3.84801	58911.5	3.70603	34472	-0.141976		1.51476e+06	1.4235e+06	1	0
933	18565.2	3.79131	20519.3	3.98719	1954.1	0.195883		1.49796e+06	1.57436e+06	0	1
934	19113	3.66686	30252.7	3.6776	11139.6	0.0107412		1.44763e+06	1.44079e+06	1	0
935	17250.3	3.44613	39582.5	3.9221	22332.3	0.475976		1.3612e+06	1.52926e+06	0	1
936	37886.4	3.59292	19730.2	3.76308	-18156.2	0.170165		1.39928e+06	1.4855e+06	0	1
937	21961.1	3.62936	24065.7	3.97679	2104.66	0.347429		1.42978e+06	1.56665e+06	0	1
938	18749.4	3.59933	24525	3.98133	5775.56	0.382002		1.42098e+06	1.56801e+06	0	1
939	16264.5	3.77663	18296.4	3.89498	2031.95	0.118351		1.49439e+06	1.5397e+06	0	1
940	31820.9	3.69113	44756.3	3.75976	12935.4	0.068631		1.44463e+06	1.45915e+06	0	1
941	24211	3.48301	23156.4	3.87416	-1054.61	0.391156		1.36899e+06	1.52651e+06	0	1
942	20956	3.46794	21521.6	3.93174	565.57	0.463794		1.36622e+06	1.55117e+06	0	1
943	19453.2	3.55324	49025.5	4.10016	29572.3	0.546916		1.40184e+06	1.59104e+06	0	1
944	17073.2	3.53206	17720.8	4.02724	647.519	0.495175		1.39575e+06	1.59317e+06	0	1
945	17525.5	3.89162	28337.2	3.77823	10811.7	-0.113384		1.53912e+06	1.48296e+06	1	0
946	32193	3.80357	39354.1	3.73394	7161.1	-0.0696323		1.48924e+06	1.45422e+06	1	0
947	22667.2	3.72139	33313.8	3.9863	10646.6	0.264913		1.46589e+06	1.56121e+06	0	1
948	18918.4	3.7619	19258.1	3.91327	339.785	0.151371		1.48584e+06	1.54605e+06	0	1
949	24081.4	3.72617	66333.4	3.71737	42252	-0.00880016		1.46639e+06	1.42061e+06	1	0
950	23298.7	3.77064	23161.9	3.53775	-136.81	-0.232895		1.48496e+06	1.39194e+06	1	0
951	17258.4	3.50755	22131.9	3.71425	4873.5	0.206704		1.38576e+06	1.46357e+06	0	1
952	18586.8	3.56084	21478.3	3.9183	2891.55	0.357456		1.40575e+06	1.54584e+06	0	1
953	24469.1	3.57981	31072	3.74661	6602.96	0.166802		1.40746e+06	1.46757e+06	0	1
954	20494.2	3.62203	25952.2	3.8652	5457.99	0.243175		1.42832e+06	1.52013e+06	0	1
955	16925.5	3.88625	22556.2	3.78259	5630.61	-0.103657		1.53757e+06	1.49048e+06	1	0
956	23179.1	3.49084	22739.4	3.88698	-439.628	0.396137		1.37316e+06	1.53205e+06	0	1
957	19557.9	3.41727	24753.8	3.87322	5195.88	0.45595		1.34735e+06	1.52453e+06	0	1
958	17799.3	3.65594	27129.7	3.81659	9330.49	0.160651		1.44458e+06	1.49951e+06	0	1
959	19167.8	3.66628	24694.3	3.8638	5526.49	0.197524		1.44734e+06	1.52083e+06	0	1
960	16719.4	3.66289	38523.7	3.8177	21804.3	0.154807		1.44844e+06	1.48856e+06	0	1
961	20530.9	3.77201	34729.2	3.69565	14198.3	-0.076366		1.48827e+06	1.44353e+06	1	0
962	19358.3	3.62413	28151.9	4.02176	8793.61	0.397627		1.4303e+06	1.58055e+06	0	1
963	26155.8	3.71077	22376.3	3.8799	-3779.58	0.169127		1.45815e+06	1.52958e+06	0	1
964	24984.5	3.57442	27540.6	3.72846	2556.1	0.154039		1.40479e+06	1.46385e+06	0	1
965	22763.5	3.56794	25530.7	4.07712	2767.21	0.509179		1.40441e+06	1.60532e+06	0	1
966	28169.3	3.52316	18964.5	3.77494	-9204.81	0.251777		1.3811e+06	1.49101e+06	0	1
967	17696.5	3.66933	38665.1	3.86244	20968.7	0.193103		1.45004e+06	1.50631e+06	0	1
968	16433	3.6272	41819.2	3.89247	25386.2	0.265268		1.43445e+06	1.51517e+06	0	1
969	18470.6	3.5715	20041.5	3.90012	1570.93	0.328621		1.41013e+06	1.54001e+06	0	1
970	26263	3.57273	19906.7	3.91463	-6356.33	0.341896		1.40283e+06	1.54594e+06	0	1
971	25617.6	3.59933	48715	3.68379	23097.4	0.0844611		1.41411e+06	1.4248e+06	0	1
972	22364.2	3.78899	28143.3	3.88335	5779.08	0.0943574		1.49323e+06	1.52519e+06	0	1
973	24311.5	3.67005	51674	3.89512	27362.5	0.225068		1.44371e+06	1.50637e+06	0	1
974	31556.2	3.7469	22885.2	3.87775	-8671.04	0.130852		1.4672e+06	1.52821e+06	0	1
975	23100.6	3.49925	30802	3.96321	7701.37	0.463962		1.3766e+06	1.55448e+06	0	1
976	22801.4	3.7145	32621.1	3.88342	9819.74	0.168926		1.463e+06	1.52075e+06	0	1
977	27282.9	3.60598	32387.9	3.89499	5105.03	0.28901		1.41511e+06	1.52561e+06	0	1
978	19169.4	3.49353	68778.6	3.93083	49609.2	0.437299		1.37824e+06	1.50355e+06	0	1
979	35791.6	3.48367	56590.2	3.60719	20798.6	0.123516		1.35768e+06	1.38628e+06	0	1
980	21697.7	3.5981	37857.6	3.95562	16159.8	0.35752		1.41754e+06	1.54439e+06	0	1
981	17293.4	3.62808	22869.3	3.78346	5575.88	0.155373		1.43394e+06	1.49051e+06	0	1
982	23303.5	3.53746	30977	4.00346	7673.51	0.466008		1.39168e+06	1.57041e+06	0	1
983	17610.7	3.61543	24037.4	3.80087	6426.65	0.185443		1.42856e+06	1.49631e+06	0	1
984	19722.5	3.5586	40693.7	3.67721	20971.2	0.118611		1.40372e+06	1.43019e+06	0	1
985	28879.1	3.29211	28913.2	3.82219	34.0698	0.530078		1.28796e+06	1.49996e+06	0	1
986	24790	3.77936	26328	3.68994	1538.01	-0.0894218		1.48696e+06	1.44965e+06	1	0
987	17336.4	3.68396	26656.6	3.81607	9320.23	0.132113		1.45625e+06	1.49977e+06	0	1
988	22481.2	3.70378	31121.3	3.65554	8640.09	-0.0482395		1.45903e+06	1.4311e+06	1	0
989	17694.2	3.64375	29989.1	3.75025	12294.9	0.106503		1.43981e+06	1.47011e+06	0	1
990	17372.8	3.53992	25439.3	3.95709	8066.48	0.417166		1.3986e+06	1.5574e+06	0	1
991	16847.7	3.64327	29621.1	4.01334	12773.4	0.370065		1.44046e+06	1.57571e+06	0	1
992	32167.5	3.74643	28981	4.04232	-3186.48	0.295893		1.46641e+06	1.58795e+06	0	1
993	25493.8	3.61021	35698.3	3.81635	10204.5	0.206138		1.41859e+06	1.49084e+06	0	1
994	24834.1	3.72029	26047.4	4.02622	1213.29	0.305936		1.46328e+06	1.58444e+06	0	1
995	23356.2	3.73671	38818.6	3.79338	15462.4	0.0566622		1.47133e+06	1.47853e+06	0	1
996	33290.5	3.78049	17792.5	3.95168	-15498.1	0.171191		1.47891e+06	1.56288e+06	0	1
997	26583.1	3.77161	33547	3.8042	6963.96	0.0325957		1.48206e+06	1.48813e+06	0	1
998	28667.8	3.88164	22731.8	3.85362	-5936.07	-0.0280231		1.52399e+06	1.51872e+06	1	0
999	30882.2	3.5634	47544.9	3.90302	16662.7	0.339621		1.39448e+06	1.51366e+06	0	1
1000	20050.5	3.63061	22676.3	3.86119	2625.8	0.230578		1.43219e+06	1.5218e+06	0	1
	18139.1	3.5136	22779.5	3.95658	4640.39	0.442984		1.3873e+06	1.55985e+06	0	1
	17698.3	3.66536	26530.4	4.03879	8832.1	0.37343		1.44845e+06	1.58899e+06	0	1

## Sheet: PSA of Empaliflozin
Monte Carlo simulation results								cost-effectiveness acceptability curves
								WTP=	400000
										probability that being cost-effective
Number	Empagliflozin group		Control Group2		Incremental cost	Incremental utility				0.297	0.703		WTP	Control Group2	Empagliflozin group
	Cost	Utility	Cost	Utility				Control Group2	Empagliflozin group	Control Group2	Empagliflozin group
1	34977.2	3.61683	27855.6	3.59839	-7121.6	-0.0184388		1.41176e+06	1.4115e+06	1	0		0	0.684	0.316
2	37275.8	3.40742	24717.5	3.80655	-12558.3	0.399134		1.32569e+06	1.4979e+06	0	1		1000	0.684	0.316
3	18205.7	3.524	21564.6	3.9642	3358.94	0.4402		1.39139e+06	1.56411e+06	0	1		2000	0.681	0.319
4	24658.8	3.36635	24184.3	3.78205	-474.522	0.415702		1.32188e+06	1.48864e+06	0	1		3000	0.677	0.323
5	23595.1	3.43901	59484.4	3.85192	35889.3	0.41291		1.35201e+06	1.48128e+06	0	1		4000	0.673	0.327
6	22458.2	3.63491	59665.7	3.42418	37207.5	-0.210723		1.4315e+06	1.31001e+06	1	0		5000	0.669	0.331
7	14492.4	3.58491	28158.2	3.79321	13665.8	0.208298		1.41947e+06	1.48913e+06	0	1		6000	0.665	0.335
8	31630.1	3.34194	38476	3.70691	6845.92	0.364972		1.30515e+06	1.44429e+06	0	1		7000	0.66	0.34
9	18489.4	3.51624	22221.2	3.95827	3731.82	0.442022		1.38801e+06	1.56109e+06	0	1		8000	0.659	0.341
10	17139.3	3.6659	25453.6	3.79447	8314.33	0.128575		1.44922e+06	1.49234e+06	0	1		9000	0.652	0.348
11	33899.5	3.5239	27198.5	3.88654	-6700.96	0.362637		1.37566e+06	1.52742e+06	0	1		10000	0.649	0.351
12	32608.1	3.46014	21795.4	3.51687	-10812.7	0.056734		1.35145e+06	1.38495e+06	0	1		11000	0.646	0.354
13	20545.5	3.56941	37961.4	3.67922	17415.9	0.109807		1.40722e+06	1.43372e+06	0	1		12000	0.639	0.361
14	29097.3	3.52714	37996.5	3.71128	8899.2	0.184142		1.38176e+06	1.44652e+06	0	1		13000	0.634	0.366
15	24329.3	3.30071	41322.8	3.55983	16993.4	0.259115		1.29596e+06	1.38261e+06	0	1		14000	0.63	0.37
16	21262.8	3.53899	16603.5	3.4253	-4659.27	-0.113689		1.39433e+06	1.35351e+06	1	0		15000	0.631	0.369
17	36326.4	3.46516	36271.7	3.52621	-54.6301	0.0610508		1.34974e+06	1.37421e+06	0	1		16000	0.624	0.376
18	28635.7	3.58685	30479.2	3.74341	1843.44	0.156552		1.40611e+06	1.46688e+06	0	1		17000	0.62	0.38
19	23217.1	3.54211	26969.5	3.4209	3752.36	-0.121209		1.39363e+06	1.34139e+06	1	0		18000	0.616	0.384
20	18228.2	3.67196	32336.9	3.83695	14108.7	0.164991		1.45055e+06	1.50244e+06	0	1		19000	0.609	0.391
21	18732.8	3.66688	60269.2	3.67612	41536.4	0.00924164		1.44802e+06	1.41018e+06	1	0		20000	0.605	0.395
23	25223	3.57001	24283.2	3.47525	-939.832	-0.0947663		1.40278e+06	1.36582e+06	1	0		21000	0.6	0.4
24	43075.1	3.47109	47885.4	3.67531	4810.32	0.204224		1.34536e+06	1.42224e+06	0	1		22000	0.597	0.403
26	21307.7	3.52462	60915.8	3.77822	39608.2	0.253596		1.38854e+06	1.45037e+06	0	1		23000	0.597	0.403
27	31272.1	3.55486	53302.2	3.79278	22030.1	0.237914		1.39067e+06	1.46381e+06	0	1		24000	0.596	0.404
28	20375.4	3.64692	25613.1	3.94108	5237.65	0.294158		1.43839e+06	1.55082e+06	0	1		25000	0.59	0.41
29	30692.2	3.41583	19837.8	3.6773	-10854.4	0.261478		1.33564e+06	1.45108e+06	0	1		26000	0.588	0.412
30	21535.4	3.37289	40481.7	3.47838	18946.3	0.105486		1.32762e+06	1.35087e+06	0	1		27000	0.587	0.413
31	27139.1	3.79977	35668.5	3.80063	8529.47	0.000863287		1.49277e+06	1.48458e+06	1	0		28000	0.584	0.416
32	19231.8	3.43524	26509.6	3.58486	7277.83	0.149618		1.35486e+06	1.40743e+06	0	1		29000	0.581	0.419
33	16296.2	3.31567	48809.6	3.88171	32513.5	0.566033		1.30997e+06	1.50387e+06	0	1		30000	0.573	0.427
34	20953.2	3.66545	27291.2	3.73475	6338.03	0.069298		1.44523e+06	1.46661e+06	0	1		31000	0.569	0.431
35	25487.9	3.61025	28460.5	3.72038	2972.65	0.110123		1.41861e+06	1.45969e+06	0	1		32000	0.566	0.434
36	41129.5	3.55135	33544.4	3.77519	-7585.12	0.223838		1.37941e+06	1.47653e+06	0	1		33000	0.557	0.443
37	18495.5	3.59844	43522.3	3.83436	25026.8	0.235918		1.42088e+06	1.49022e+06	0	1		34000	0.554	0.446
38	52872.8	3.59429	37365.8	3.68636	-15507	0.0920698		1.38484e+06	1.43718e+06	0	1		35000	0.549	0.451
39	16457.4	3.52818	19162	3.7403	2704.59	0.21212		1.39481e+06	1.47696e+06	0	1		36000	0.542	0.458
40	16654.6	3.47005	33136.4	3.63975	16481.8	0.169704		1.37137e+06	1.42276e+06	0	1		37000	0.541	0.459
41	34425.7	3.6101	54894.4	3.75448	20468.7	0.144383		1.40961e+06	1.4469e+06	0	1		38000	0.535	0.465
42	18475.9	3.52753	30421.7	3.63739	11945.8	0.109865		1.39254e+06	1.42454e+06	0	1		39000	0.535	0.465
43	18436.7	3.68118	39906.3	3.7069	21469.6	0.0257206		1.45404e+06	1.44285e+06	1	0		40000	0.533	0.467
44	19623.8	3.51017	25921.6	3.41359	6297.86	-0.096575		1.38444e+06	1.33952e+06	1	0		41000	0.527	0.473
45	16373.5	3.62904	39449.3	3.73871	23075.8	0.10967		1.43524e+06	1.45603e+06	0	1		42000	0.525	0.475
46	22589.5	3.38657	23423.1	3.52811	833.652	0.141537		1.33204e+06	1.38782e+06	0	1		43000	0.522	0.478
47	32624.9	3.5227	18061	3.61679	-14563.9	0.0940891		1.37646e+06	1.42866e+06	0	1		44000	0.516	0.484
48	25123.8	3.60723	26074.7	3.57582	950.956	-0.0314005		1.41777e+06	1.40426e+06	1	0		45000	0.511	0.489
49	17825.2	3.47143	43592.4	3.50461	25767.2	0.0331789		1.37075e+06	1.35825e+06	1	0		46000	0.508	0.492
50	35608	3.53892	37205.1	3.73836	1597.12	0.199442		1.37996e+06	1.45814e+06	0	1		47000	0.507	0.493
51	24438.3	3.54478	50134.9	3.83726	25696.5	0.292476		1.39347e+06	1.48477e+06	0	1		48000	0.507	0.493
52	26417.7	3.57852	38161.2	3.65129	11743.6	0.0727637		1.40499e+06	1.42235e+06	0	1		49000	0.503	0.497
53	35532	3.38625	41057.1	3.81429	5525.09	0.428039		1.31897e+06	1.48466e+06	0	1		50000	0.5	0.5
54	29094.3	3.6255	38370.4	3.61628	9276.14	-0.00921602		1.4211e+06	1.40814e+06	1	0		51000	0.497	0.503
55	19918.3	3.69602	30501.1	3.58777	10582.8	-0.108247		1.45849e+06	1.40461e+06	1	0		52000	0.493	0.507
56	23130.2	3.51072	64777	3.83794	41646.8	0.327215		1.38116e+06	1.4704e+06	0	1		53000	0.493	0.507
57	21886.8	3.45672	38354.2	3.45694	16467.3	0.000225491		1.3608e+06	1.34442e+06	1	0		54000	0.489	0.511
58	27013.2	3.70433	39141.1	3.58511	12127.9	-0.119215		1.45472e+06	1.3949e+06	1	0		55000	0.487	0.513
59	24813.7	3.5368	30136.2	3.67956	5322.51	0.142764		1.38991e+06	1.44169e+06	0	1		56000	0.486	0.514
60	17175.1	3.45949	23089	3.6072	5913.85	0.147708		1.36662e+06	1.41979e+06	0	1		57000	0.483	0.517
61	36973.8	3.41434	19512.5	3.68356	-17461.3	0.269217		1.32876e+06	1.45391e+06	0	1		58000	0.476	0.524
62	17963.4	3.64612	35241.9	3.66299	17278.5	0.0168657		1.44049e+06	1.42995e+06	1	0		59000	0.474	0.526
63	28642.4	3.48212	22978.4	3.5905	-5664.07	0.10838		1.36421e+06	1.41322e+06	0	1		60000	0.473	0.527
64	28759.3	3.47312	22056.7	3.8255	-6702.64	0.35238		1.36049e+06	1.50814e+06	0	1		61000	0.47	0.53
65	26126.9	3.45381	32438.7	3.79374	6311.83	0.339935		1.3554e+06	1.48506e+06	0	1		62000	0.468	0.532
66	27605.9	3.55569	23704.1	3.81118	-3901.75	0.25549		1.39467e+06	1.50077e+06	0	1		63000	0.465	0.535
67	18366.7	3.57545	23177.7	3.72705	4810.98	0.151602		1.41181e+06	1.46764e+06	0	1		64000	0.464	0.536
68	58239.2	3.69089	32750.4	3.31559	-25488.8	-0.375299		1.41812e+06	1.29349e+06	1	0		65000	0.461	0.539
69	17960.2	3.72232	33298.4	3.58116	15338.2	-0.141169		1.47097e+06	1.39916e+06	1	0		66000	0.457	0.543
70	18812.9	3.37875	30279.4	3.65956	11466.5	0.280812		1.33269e+06	1.43354e+06	0	1		67000	0.455	0.545
71	20537.9	3.45714	57343.8	3.61949	36805.9	0.162351		1.36232e+06	1.39045e+06	0	1		68000	0.453	0.547
72	18695.4	3.34172	27382.1	3.58454	8686.69	0.242821		1.31799e+06	1.40644e+06	0	1		69000	0.45	0.55
73	45935.7	3.55346	30195.9	3.7025	-15739.8	0.149041		1.37545e+06	1.4508e+06	0	1		70000	0.448	0.552
74	45752.2	3.62438	37848.1	3.48246	-7904.14	-0.141914		1.404e+06	1.35514e+06	1	0		71000	0.448	0.552
75	16662.6	3.36852	50962.8	3.52483	34300.1	0.156315		1.33074e+06	1.35897e+06	0	1		72000	0.449	0.551
76	41204.9	3.62668	27139.6	3.50267	-14065.3	-0.124005		1.40947e+06	1.37393e+06	1	0		73000	0.446	0.554
77	36566.1	3.62671	19076	3.83255	-17490.2	0.205843		1.41412e+06	1.51395e+06	0	1		74000	0.444	0.556
78	27062.7	3.7229	40168.1	3.67082	13105.4	-0.0520795		1.4621e+06	1.42816e+06	1	0		75000	0.442	0.558
79	37672.1	3.62177	28618.6	3.63609	-9053.45	0.0143225		1.41103e+06	1.42582e+06	0	1		76000	0.439	0.561
80	19824.2	3.60245	26129.6	3.77086	6305.42	0.168413		1.42115e+06	1.48221e+06	0	1		77000	0.436	0.564
81	30112.6	3.07569	34458.9	3.60001	4346.36	0.524314		1.20016e+06	1.40554e+06	0	1		78000	0.433	0.567
82	32601.7	3.33189	23112.7	3.52768	-9488.97	0.195793		1.30015e+06	1.38796e+06	0	1		79000	0.435	0.565
83	28553.2	3.32582	39066.2	3.604	10513	0.278185		1.30177e+06	1.40254e+06	0	1		80000	0.436	0.564
84	31860	3.45987	23944.7	3.6388	-7915.23	0.178925		1.35209e+06	1.43157e+06	0	1		81000	0.432	0.568
85	19928.9	3.44644	51993.5	3.73918	32064.6	0.29274		1.35865e+06	1.44368e+06	0	1		82000	0.43	0.57
86	33281.7	3.70911	38742.9	3.50622	5461.23	-0.202883		1.45036e+06	1.36375e+06	1	0		83000	0.427	0.573
87	22211.3	3.67643	25446.4	3.47865	3235.03	-0.197776		1.44836e+06	1.36601e+06	1	0		84000	0.427	0.573
88	16506.3	3.741	19663.1	3.63813	3156.86	-0.102862		1.47989e+06	1.43559e+06	1	0		85000	0.423	0.577
89	30554.7	3.55676	28771.2	3.65997	-1783.46	0.103207		1.39215e+06	1.43521e+06	0	1		86000	0.422	0.578
90	16014.2	3.82333	29288	3.86169	13273.8	0.0383636		1.51332e+06	1.51539e+06	0	1		87000	0.419	0.581
91	24068.3	3.6417	59137.8	3.51466	35069.5	-0.127045		1.43261e+06	1.34672e+06	1	0		88000	0.416	0.584
92	21720	3.15937	43571.9	3.39362	21851.9	0.234248		1.24203e+06	1.31388e+06	0	1		89000	0.415	0.585
93	27130.6	3.15377	42032.8	3.86469	14902.2	0.710915		1.23438e+06	1.50384e+06	0	1		90000	0.414	0.586
94	24804.5	3.75004	30935	3.63733	6130.42	-0.112712		1.47521e+06	1.424e+06	1	0		91000	0.412	0.588
95	20215.2	3.34043	33248.5	3.81655	13033.3	0.47612		1.31596e+06	1.49337e+06	0	1		92000	0.411	0.589
96	32261.3	3.36249	23499.4	3.72143	-8761.91	0.358947		1.31273e+06	1.46507e+06	0	1		93000	0.408	0.592
97	26951.4	3.52117	36711.1	3.65601	9759.62	0.134848		1.38151e+06	1.42569e+06	0	1		94000	0.406	0.594
98	19473.9	3.64345	34366	3.607	14892	-0.0364452		1.43791e+06	1.40844e+06	1	0		95000	0.404	0.596
99	26038.5	3.57602	48994.1	3.50775	22955.6	-0.0682729		1.40437e+06	1.3541e+06	1	0		96000	0.401	0.599
100	21160.8	3.79728	60769.5	3.80476	39608.7	0.00747987		1.49775e+06	1.46113e+06	1	0		97000	0.4	0.6
101	33852.1	3.50097	49761.4	3.52943	15909.4	0.0284592		1.36653e+06	1.36201e+06	1	0		98000	0.398	0.602
102	21817.3	3.70442	23338	3.67958	1520.69	-0.0248475		1.45995e+06	1.44849e+06	1	0		99000	0.398	0.602
103	16530.3	3.67341	24064.9	3.46839	7534.55	-0.205014		1.45283e+06	1.36329e+06	1	0		100000	0.4	0.6
104	26366	3.56071	24271.5	3.62269	-2094.52	0.0619744		1.39792e+06	1.4248e+06	0	1		101000	0.399	0.601
105	18434.4	3.73579	26814.8	3.53489	8380.39	-0.200903		1.47588e+06	1.38714e+06	1	0		102000	0.399	0.601
106	36666.9	3.23672	30482.7	3.47193	-6184.19	0.235211		1.25802e+06	1.35829e+06	0	1		103000	0.398	0.602
107	19750.5	3.46791	40896.2	3.74778	21145.7	0.279869		1.36741e+06	1.45822e+06	0	1		104000	0.396	0.604
108	19820	3.58404	22504.5	3.72095	2684.54	0.136911		1.4138e+06	1.46588e+06	0	1		105000	0.395	0.605
109	26958.1	3.58699	35542.3	3.8504	8584.23	0.263407		1.40784e+06	1.50462e+06	0	1		106000	0.393	0.607
110	23571.8	3.55291	20420.6	3.77904	-3151.18	0.226127		1.39759e+06	1.4912e+06	0	1		107000	0.391	0.609
111	29921	3.54074	36741.2	3.6618	6820.23	0.121058		1.38637e+06	1.42798e+06	0	1		108000	0.39	0.61
112	17842	3.42376	33476.3	3.69718	15634.3	0.273417		1.35166e+06	1.4454e+06	0	1		109000	0.386	0.614
113	24782.9	3.48474	64401.8	3.84945	39618.9	0.364707		1.36911e+06	1.47538e+06	0	1		110000	0.385	0.615
114	33086.2	3.44843	35876.1	3.75422	2789.87	0.305787		1.34629e+06	1.46581e+06	0	1		111000	0.382	0.618
115	30181.8	3.57601	32787.4	3.74642	2605.59	0.17041		1.40022e+06	1.46578e+06	0	1		112000	0.382	0.618
116	18608	3.45075	20415	3.78652	1806.94	0.335769		1.36169e+06	1.49419e+06	0	1		113000	0.381	0.619
117	29698.8	3.40739	41126.1	3.57773	11427.3	0.17034		1.33326e+06	1.38996e+06	0	1		114000	0.382	0.618
118	32780.8	3.58767	26405.1	3.57366	-6375.75	-0.0140098		1.40229e+06	1.40306e+06	0	1		115000	0.382	0.618
119	28575.6	3.68227	26063.5	3.57444	-2512.05	-0.107826		1.44433e+06	1.40371e+06	1	0		116000	0.382	0.618
120	22995.2	3.6597	31442.3	3.66322	8447.09	0.00351758		1.44088e+06	1.43384e+06	1	0		117000	0.381	0.619
121	15213.3	3.59686	40652.6	3.72338	25439.3	0.126522		1.42353e+06	1.4487e+06	0	1		118000	0.381	0.619
122	21781.9	3.46633	34644.2	3.49068	12862.3	0.0243473		1.36475e+06	1.36163e+06	1	0		119000	0.38	0.62
123	31576.5	3.57828	20301.5	3.52344	-11275	-0.0548357		1.39973e+06	1.38908e+06	1	0		120000	0.379	0.621
124	21001.7	3.73945	34518.3	3.74208	13516.6	0.00262749		1.47478e+06	1.46231e+06	1	0		121000	0.379	0.621
125	31180.2	3.57689	46715	3.54432	15534.8	-0.0325703		1.39958e+06	1.37101e+06	1	0		122000	0.379	0.621
126	18191.2	3.5801	29186.4	3.82994	10995.1	0.24984		1.41385e+06	1.50279e+06	0	1		123000	0.379	0.621
127	24231.1	3.40675	59415.4	3.70022	35184.3	0.293476		1.33847e+06	1.42067e+06	0	1		124000	0.378	0.622
128	38683	3.43985	39689.9	3.62358	1006.89	0.183736		1.33726e+06	1.40974e+06	0	1		125000	0.378	0.622
129	26761.2	3.64239	22976.3	3.99919	-3784.89	0.356804		1.43019e+06	1.5767e+06	0	1		126000	0.378	0.622
130	67144.5	3.62262	34064.7	3.70124	-33079.7	0.078621		1.3819e+06	1.44643e+06	0	1		127000	0.379	0.621
131	37520.4	3.38297	31998.5	3.74236	-5521.84	0.359389		1.31567e+06	1.46495e+06	0	1		128000	0.376	0.624
132	18656.8	3.66707	28595.8	3.82736	9939.05	0.160292		1.44817e+06	1.50235e+06	0	1		129000	0.375	0.625
133	18960.5	3.77733	20276.2	3.57408	1315.7	-0.203253		1.49197e+06	1.40935e+06	1	0		130000	0.374	0.626
134	25281.8	3.7129	32114.4	3.62274	6832.53	-0.0901574		1.45988e+06	1.41698e+06	1	0		131000	0.373	0.627
135	30685.3	3.39206	64823.9	3.54434	34138.6	0.152286		1.32614e+06	1.35291e+06	0	1		132000	0.373	0.627
136	16147	3.55316	68564.8	3.6045	52417.7	0.051337		1.40512e+06	1.37323e+06	1	0		133000	0.373	0.627
137	27298.2	3.6695	25985.9	3.75745	-1312.33	0.0879502		1.4405e+06	1.477e+06	0	1		134000	0.373	0.627
138	16956.1	3.52109	22256.9	3.66121	5300.79	0.140122		1.39148e+06	1.44223e+06	0	1		135000	0.371	0.629
139	18016.8	3.58703	25945.5	3.79709	7928.71	0.210068		1.41679e+06	1.49289e+06	0	1		136000	0.371	0.629
140	25289.1	3.3533	22456.6	3.7641	-2832.5	0.410809		1.31603e+06	1.48319e+06	0	1		137000	0.37	0.63
141	18369.2	3.46773	43078.8	3.73226	24709.6	0.264522		1.36872e+06	1.44982e+06	0	1		138000	0.369	0.631
142	19971.6	3.48166	60782.4	3.74727	40810.7	0.265615		1.37269e+06	1.43813e+06	0	1		139000	0.369	0.631
143	53174.1	3.49207	31717.3	3.83199	-21456.9	0.339921		1.34365e+06	1.50108e+06	0	1		140000	0.368	0.632
144	27758.3	3.59974	28250.7	3.80103	492.413	0.201291		1.41214e+06	1.49216e+06	0	1		141000	0.368	0.632
145	39573.1	3.53329	25181.2	3.55919	-14391.8	0.0258938		1.37374e+06	1.39849e+06	0	1		142000	0.367	0.633
146	44485.7	3.49121	22794.6	3.61399	-21691.1	0.122783		1.352e+06	1.4228e+06	0	1		143000	0.365	0.635
147	20860.8	3.6183	21513.9	3.63009	653.132	0.0117885		1.42646e+06	1.43052e+06	0	1		144000	0.365	0.635
148	24486.5	3.53517	21257	3.46701	-3229.44	-0.0681566		1.38958e+06	1.36555e+06	1	0		145000	0.364	0.636
149	16736.5	3.58851	35318.1	3.62529	18581.6	0.0367821		1.41867e+06	1.4148e+06	1	0		146000	0.363	0.637
150	16345.9	3.53942	28550.4	3.59661	12204.5	0.0571949		1.39942e+06	1.41009e+06	0	1		147000	0.363	0.637
151	18550.9	3.71766	27464.7	3.51762	8913.85	-0.200041		1.46851e+06	1.37958e+06	1	0		148000	0.361	0.639
152	17567.7	3.22921	24160.8	3.54632	6593.06	0.317109		1.27412e+06	1.39437e+06	0	1		149000	0.359	0.641
153	24030.3	3.3963	43730.6	3.78806	19700.3	0.391767		1.33449e+06	1.4715e+06	0	1		150000	0.357	0.643
154	17991.7	3.57584	36412.2	3.47864	18420.6	-0.0971991		1.41235e+06	1.35505e+06	1	0		151000	0.355	0.645
155	24114	3.51104	47882.9	3.63146	23768.8	0.120424		1.3803e+06	1.4047e+06	0	1		152000	0.354	0.646
156	16032.3	3.53872	27865.5	3.60892	11833.2	0.0702028		1.39946e+06	1.4157e+06	0	1		153000	0.354	0.646
157	28434.9	3.59246	28210.5	3.81542	-224.393	0.222957		1.40855e+06	1.49796e+06	0	1		154000	0.352	0.648
158	37250.6	3.70561	21200.4	3.49388	-16050.2	-0.211723		1.44499e+06	1.37635e+06	1	0		155000	0.351	0.649
159	33070.8	3.57887	39715.1	3.73139	6644.33	0.152526		1.39848e+06	1.45284e+06	0	1		156000	0.348	0.652
160	26909.8	3.64034	39838.1	3.49627	12928.3	-0.144074		1.42923e+06	1.35867e+06	1	0		157000	0.347	0.653
161	38685	3.42949	45124.9	3.44202	6439.95	0.012528		1.33311e+06	1.33168e+06	1	0		158000	0.347	0.653
162	16007.2	3.39329	30938.8	3.50008	14931.6	0.106785		1.34131e+06	1.36909e+06	0	1		159000	0.346	0.654
163	19341.9	3.49117	36992.8	3.55052	17650.8	0.0593522		1.37713e+06	1.38322e+06	0	1		160000	0.344	0.656
164	18219.4	3.78608	21052.3	3.51894	2832.91	-0.267143		1.49621e+06	1.38652e+06	1	0		161000	0.343	0.657
165	25949.4	3.58959	40123.3	3.65415	14173.9	0.0645609		1.40989e+06	1.42154e+06	0	1		162000	0.341	0.659
166	28663.5	3.60934	20130.2	3.73937	-8533.31	0.130024		1.41507e+06	1.47562e+06	0	1		163000	0.34	0.66
167	23073.2	3.88466	22502.2	3.61819	-571.056	-0.266464		1.53079e+06	1.42478e+06	1	0		164000	0.34	0.66
168	45003	3.77959	27365.7	3.69996	-17637.2	-0.0796273		1.46683e+06	1.45262e+06	1	0		165000	0.339	0.661
169	19763.5	3.47601	40008.3	3.60614	20244.9	0.13014		1.37064e+06	1.40245e+06	0	1		166000	0.337	0.663
170	44063.9	3.57033	31137.8	3.62816	-12926.1	0.0578323		1.38407e+06	1.42013e+06	0	1		167000	0.337	0.663
171	19722.7	3.72367	22557.9	3.67456	2835.27	-0.0491013		1.46974e+06	1.44727e+06	1	0		168000	0.335	0.665
172	22347.8	3.53741	22921.6	3.7039	573.758	0.166489		1.39262e+06	1.45864e+06	0	1		169000	0.334	0.666
173	18786.8	3.22619	27102.7	3.95	8315.85	0.723818		1.27169e+06	1.5529e+06	0	1		170000	0.333	0.667
174	20730.6	3.45693	36502	3.80478	15771.4	0.347846		1.36204e+06	1.48541e+06	0	1		171000	0.333	0.667
175	36609.9	3.86432	19328.7	3.64698	-17281.2	-0.217344		1.50912e+06	1.43946e+06	1	0		172000	0.332	0.668
176	17453.6	3.49172	38971.2	3.56414	21517.6	0.0724212		1.37924e+06	1.38669e+06	0	1		173000	0.332	0.668
177	34206.2	3.43286	26015.5	3.78485	-8190.73	0.35199		1.33894e+06	1.48793e+06	0	1		174000	0.332	0.668
178	16496.9	3.33865	55475.4	3.45226	38978.5	0.113614		1.31896e+06	1.32543e+06	0	1		175000	0.331	0.669
179	21764.1	3.6066	32303.7	3.82234	10539.6	0.215734		1.42088e+06	1.49663e+06	0	1		176000	0.33	0.67
180	20764.2	3.4464	61970.3	3.68945	41206.1	0.243046		1.3578e+06	1.41381e+06	0	1		177000	0.33	0.67
181	20591.7	3.52009	49353.8	3.87522	28762.2	0.35513		1.38744e+06	1.50073e+06	0	1		178000	0.33	0.67
182	37574.6	3.49093	42840	3.69555	5265.34	0.204618		1.3588e+06	1.43538e+06	0	1		179000	0.329	0.671
183	27311.4	3.56002	47661.8	3.75553	20350.3	0.19551		1.3967e+06	1.45455e+06	0	1		180000	0.328	0.672
184	22515	3.43296	35054	3.63754	12539	0.204581		1.35067e+06	1.41996e+06	0	1		181000	0.328	0.672
185	40776.5	3.70474	32105.1	3.65664	-8671.37	-0.048095		1.44112e+06	1.43055e+06	1	0		182000	0.328	0.672
186	27091.7	3.66422	30210.6	3.67893	3118.85	0.0147143		1.4386e+06	1.44136e+06	0	1		183000	0.327	0.673
187	43154.4	3.54973	34667.6	3.58941	-8486.81	0.0396811		1.37674e+06	1.4011e+06	0	1		184000	0.327	0.673
188	16927.1	3.68534	23378.4	3.60966	6451.21	-0.0756817		1.45721e+06	1.42049e+06	1	0		185000	0.327	0.673
189	18284.1	3.35179	73123.2	3.63556	54839.1	0.283766		1.32243e+06	1.3811e+06	0	1		186000	0.328	0.672
190	20263.1	3.84991	47946.2	3.6761	27683.1	-0.173807		1.5197e+06	1.42249e+06	1	0		187000	0.328	0.672
191	18140.7	3.49522	31814.2	3.79112	13673.5	0.295895		1.37995e+06	1.48463e+06	0	1		188000	0.328	0.672
192	35373	3.60845	29183.5	3.54642	-6189.51	-0.0620225		1.40801e+06	1.38939e+06	1	0		189000	0.328	0.672
193	18145.3	3.63055	47292.5	3.59426	29147.2	-0.0362893		1.43408e+06	1.39041e+06	1	0		190000	0.328	0.672
194	17165.7	3.37889	23656.1	3.58782	6490.36	0.208935		1.33439e+06	1.41147e+06	0	1		191000	0.327	0.673
195	22509.2	3.66454	21428.2	3.81421	-1081.03	0.149671		1.44331e+06	1.50426e+06	0	1		192000	0.327	0.673
196	22801.9	3.52601	20128.7	3.7325	-2673.22	0.206485		1.3876e+06	1.47287e+06	0	1		193000	0.327	0.673
197	42450.8	3.64542	65318.2	3.89172	22867.4	0.246301		1.41572e+06	1.49137e+06	0	1		194000	0.326	0.674
198	40541.9	3.6676	22820	3.71859	-17721.9	0.0509903		1.4265e+06	1.46461e+06	0	1		195000	0.326	0.674
199	35445.8	3.39287	54927.7	3.7191	19481.9	0.326231		1.3217e+06	1.43271e+06	0	1		196000	0.326	0.674
200	20248	3.35578	47874.1	3.60168	27626.1	0.2459		1.32206e+06	1.3928e+06	0	1		197000	0.326	0.674
201	21449.2	3.48155	32954	3.57048	11504.9	0.0889232		1.37117e+06	1.39524e+06	0	1		198000	0.324	0.676
202	31374.7	3.48873	30225.2	3.74654	-1149.47	0.257814		1.36412e+06	1.46839e+06	0	1		199000	0.324	0.676
203	18605.1	3.43545	26810	3.51104	8204.84	0.075597		1.35557e+06	1.37761e+06	0	1		200000	0.324	0.676
204	19998.8	3.48456	26042	3.6182	6043.26	0.133636		1.37383e+06	1.42124e+06	0	1		201000	0.324	0.676
205	27104.9	3.59786	29755.6	3.60078	2650.62	0.00292232		1.41204e+06	1.41056e+06	1	0		202000	0.323	0.677
206	60185.4	3.60753	24121.2	3.43061	-36064.2	-0.176926		1.38283e+06	1.34812e+06	1	0		203000	0.323	0.677
207	17454.1	3.43886	70594.2	3.79362	53140.1	0.354754		1.35809e+06	1.44685e+06	0	1		204000	0.325	0.675
208	21519.9	3.54447	83511.2	3.71825	61991.3	0.173783		1.39627e+06	1.40379e+06	0	1		205000	0.325	0.675
209	30367.4	3.39768	17886.5	3.60766	-12480.9	0.209983		1.32871e+06	1.42518e+06	0	1		206000	0.325	0.675
210	22639.2	3.33017	37094.3	3.5603	14455.2	0.230132		1.30943e+06	1.38703e+06	0	1		207000	0.324	0.676
211	24041.5	3.54489	25666.6	3.80193	1625.09	0.257046		1.39391e+06	1.49511e+06	0	1		208000	0.324	0.676
212	30301.7	3.415	20563.8	3.67073	-9737.85	0.255724		1.3357e+06	1.44773e+06	0	1		209000	0.324	0.676
213	24419.1	3.70679	59566.1	3.69526	35147	-0.011533		1.4583e+06	1.41854e+06	1	0		210000	0.322	0.678
214	33413.6	3.43195	31572	3.57907	-1841.63	0.147122		1.33936e+06	1.40005e+06	0	1		211000	0.321	0.679
215	30793.4	3.28202	19606.4	3.53385	-11187	0.251829		1.28201e+06	1.39393e+06	0	1		212000	0.319	0.681
216	21408.1	3.37793	23112.8	3.56585	1704.78	0.187918		1.32977e+06	1.40323e+06	0	1		213000	0.319	0.681
217	20647.6	3.3883	42521.1	3.81482	21873.5	0.426516		1.33467e+06	1.48341e+06	0	1		214000	0.318	0.682
218	18166	3.50891	36209.2	3.57285	18043.2	0.063938		1.3854e+06	1.39293e+06	0	1		215000	0.318	0.682
219	34320.4	3.65289	36799.8	3.60847	2479.34	-0.0444262		1.42684e+06	1.40659e+06	1	0		216000	0.318	0.682
220	19302.2	3.31765	22494	3.61116	3191.78	0.293508		1.30776e+06	1.42197e+06	0	1		217000	0.318	0.682
221	22593.4	3.72663	64300.8	3.61628	41707.4	-0.110346		1.46806e+06	1.38221e+06	1	0		218000	0.318	0.682
222	24119.6	3.52888	26207	3.74255	2087.4	0.213672		1.38743e+06	1.47081e+06	0	1		219000	0.318	0.682
223	43958.9	3.52104	50461.6	3.59825	6502.78	0.0772167		1.36446e+06	1.38884e+06	0	1		220000	0.315	0.685
224	39690.5	3.42176	53302.5	3.816	13612	0.394245		1.32901e+06	1.4731e+06	0	1		221000	0.316	0.684
225	18502.1	3.63369	30308.8	3.5288	11806.7	-0.104889		1.43498e+06	1.38121e+06	1	0		222000	0.317	0.683
226	20969.9	3.55789	20168.6	3.98752	-801.247	0.429631		1.40219e+06	1.57484e+06	0	1		223000	0.316	0.684
227	22056.6	3.66787	27081.4	3.73324	5024.71	0.0653677		1.44509e+06	1.46621e+06	0	1		224000	0.316	0.684
228	35642.3	3.53349	20616.7	3.68156	-15025.6	0.148072		1.37775e+06	1.45201e+06	0	1		225000	0.315	0.685
229	20650.9	3.36485	27203	3.64716	6552.13	0.282312		1.32529e+06	1.43166e+06	0	1		226000	0.315	0.685
230	20238.6	3.61947	20064.1	3.76117	-174.53	0.141704		1.42755e+06	1.4844e+06	0	1		227000	0.314	0.686
231	23729.2	3.28416	41697.6	3.78533	17968.4	0.501177		1.28993e+06	1.47244e+06	0	1		228000	0.314	0.686
232	17162.9	3.49067	43369.1	3.72728	26206.1	0.236608		1.37911e+06	1.44754e+06	0	1		229000	0.314	0.686
233	26756	3.66684	37821.2	3.62451	11065.2	-0.0423312		1.43998e+06	1.41198e+06	1	0		230000	0.314	0.686
234	29562.9	3.74846	39155.8	3.80571	9592.96	0.0572573		1.46982e+06	1.48313e+06	0	1		231000	0.314	0.686
235	33409	3.62327	30881.7	3.64961	-2527.31	0.0263419		1.4159e+06	1.42896e+06	0	1		232000	0.314	0.686
236	15865.4	3.46008	24017.1	3.87091	8151.7	0.410827		1.36817e+06	1.52435e+06	0	1		233000	0.314	0.686
237	16323.9	3.64652	32004.7	3.45137	15680.9	-0.195151		1.44229e+06	1.34854e+06	1	0		234000	0.314	0.686
238	17354.8	3.71184	36416.8	3.55082	19062	-0.161018		1.46738e+06	1.38391e+06	1	0		235000	0.314	0.686
239	33044.7	3.819	21770.9	3.54542	-11273.8	-0.273574		1.49455e+06	1.3964e+06	1	0		236000	0.314	0.686
240	67633	3.62091	35362.6	3.68642	-32270.4	0.0655115		1.38073e+06	1.43921e+06	0	1		237000	0.313	0.687
241	24427.6	3.77261	46976.1	3.50527	22548.5	-0.267335		1.48462e+06	1.35513e+06	1	0		238000	0.314	0.686
242	18115	3.56167	21920.8	3.58726	3805.86	0.0255942		1.40655e+06	1.41298e+06	0	1		239000	0.315	0.685
243	26627	3.42467	36162.3	3.44681	9535.3	0.022133		1.34324e+06	1.34256e+06	1	0		240000	0.314	0.686
244	34416.7	3.52608	51487.6	3.93649	17070.9	0.410406		1.37602e+06	1.52311e+06	0	1		241000	0.314	0.686
245	19032.1	3.63227	24478.3	3.8035	5446.19	0.171225		1.43388e+06	1.49692e+06	0	1		242000	0.314	0.686
246	60015.6	3.56289	31484.2	3.71428	-28531.3	0.151383		1.36514e+06	1.45423e+06	0	1		243000	0.314	0.686
247	26863.9	3.40692	30309.1	3.74736	3445.18	0.340435		1.33591e+06	1.46863e+06	0	1		244000	0.314	0.686
248	20935.9	3.56397	50722.7	3.43385	29786.8	-0.130119		1.40465e+06	1.32282e+06	1	0		245000	0.314	0.686
249	18775.2	3.50915	34510.2	3.63121	15735	0.12206		1.38488e+06	1.41797e+06	0	1		246000	0.314	0.686
250	27283.7	3.43275	26010.5	3.49968	-1273.17	0.0669216		1.34582e+06	1.37386e+06	0	1		247000	0.313	0.687
251	24563	3.39934	36415.4	3.48228	11852.3	0.0829407		1.33517e+06	1.3565e+06	0	1		248000	0.313	0.687
252	29494.7	3.4658	27697.6	3.60246	-1797.1	0.136662		1.35682e+06	1.41329e+06	0	1		249000	0.313	0.687
253	16961.2	3.44459	36437.5	3.42702	19476.3	-0.0175664		1.36087e+06	1.33437e+06	1	0		250000	0.313	0.687
254	35667.3	3.39854	19357.3	3.60351	-16310.1	0.204965		1.32375e+06	1.42204e+06	0	1		251000	0.313	0.687
255	24919.5	3.73014	27821.8	3.76565	2902.25	0.035517		1.46714e+06	1.47844e+06	0	1		252000	0.313	0.687
256	33282.5	3.90369	25840.9	3.56791	-7441.68	-0.335782		1.52819e+06	1.40132e+06	1	0		253000	0.313	0.687
257	19103.4	3.55827	18621	3.50093	-482.468	-0.0573466		1.40421e+06	1.38175e+06	1	0		254000	0.313	0.687
258	16755.2	3.88888	25268.2	3.6553	8513	-0.233578		1.5388e+06	1.43685e+06	1	0		255000	0.313	0.687
259	47146.5	3.40668	50900.3	3.58046	3753.86	0.173774		1.31553e+06	1.38128e+06	0	1		256000	0.313	0.687
260	20494.2	3.63457	62768.3	3.8868	42274.1	0.252228		1.43333e+06	1.49195e+06	0	1		257000	0.313	0.687
261	32254.6	3.61048	25595.6	3.52636	-6659.02	-0.0841233		1.41194e+06	1.38495e+06	1	0		258000	0.312	0.688
262	19685.1	3.51319	28391.3	3.70888	8706.28	0.195684		1.38559e+06	1.45516e+06	0	1		259000	0.312	0.688
263	27560.8	3.47033	32301.2	3.60885	4740.39	0.138521		1.36057e+06	1.41124e+06	0	1		260000	0.312	0.688
264	29541.1	3.45153	37124	3.80069	7582.9	0.349163		1.35107e+06	1.48315e+06	0	1		261000	0.311	0.689
265	47014.5	3.60859	33749.8	3.46637	-13264.6	-0.142226		1.39642e+06	1.3528e+06	1	0		262000	0.311	0.689
266	45715.4	3.69266	34218.7	3.84419	-11496.7	0.151528		1.43135e+06	1.50346e+06	0	1		263000	0.311	0.689
267	53976.7	3.67459	35725.4	3.72405	-18251.3	0.0494658		1.41586e+06	1.4539e+06	0	1		264000	0.311	0.689
268	21378.2	3.52589	55610.7	3.73355	34232.5	0.207655		1.38898e+06	1.43781e+06	0	1		265000	0.311	0.689
269	22955.4	3.45774	22170.1	3.80938	-785.325	0.35164		1.36014e+06	1.50158e+06	0	1		266000	0.31	0.69
270	19412.4	3.21757	23766.2	3.60043	4353.74	0.382863		1.26762e+06	1.41641e+06	0	1		267000	0.31	0.69
271	21961.5	3.35594	40065.6	3.70609	18104.1	0.350151		1.32041e+06	1.44237e+06	0	1		268000	0.31	0.69
272	24557	3.47972	24036.4	3.72052	-520.614	0.240803		1.36733e+06	1.46417e+06	0	1		269000	0.31	0.69
273	51363.3	3.44723	35690.7	3.67796	-15672.6	0.230732		1.32753e+06	1.43549e+06	0	1		270000	0.31	0.69
274	15197.4	3.80479	51638.5	3.84038	36441.1	0.0355888		1.50672e+06	1.48451e+06	1	0		271000	0.31	0.69
275	34207.1	3.586	25797.6	3.67017	-8409.46	0.0841699		1.40019e+06	1.44227e+06	0	1		272000	0.31	0.69
276	22329.5	3.5111	27136.3	3.65568	4806.83	0.144587		1.38211e+06	1.43514e+06	0	1		273000	0.31	0.69
277	23978.2	3.72535	17343.9	3.4148	-6634.35	-0.310557		1.46616e+06	1.34857e+06	1	0		274000	0.31	0.69
278	23832.2	3.39341	31225.6	3.84358	7393.42	0.450167		1.33353e+06	1.50621e+06	0	1		275000	0.309	0.691
279	19714.9	3.5881	24120.1	3.66448	4405.25	0.0763832		1.41552e+06	1.44167e+06	0	1		276000	0.309	0.691
280	21865.9	3.64286	27553.8	3.52449	5687.86	-0.118374		1.43528e+06	1.38224e+06	1	0		277000	0.309	0.691
281	17669.7	3.87792	33539.3	3.50073	15869.6	-0.377188		1.5335e+06	1.36675e+06	1	0		278000	0.309	0.691
282	23587.9	3.55917	48857.3	3.55229	25269.4	-0.00688552		1.40008e+06	1.37206e+06	1	0		279000	0.309	0.691
283	17677.2	3.37262	44505.2	3.5527	26828	0.180084		1.33137e+06	1.37657e+06	0	1		280000	0.309	0.691
284	23688.7	3.63116	29601.7	3.79922	5913.07	0.168062		1.42877e+06	1.49009e+06	0	1		281000	0.308	0.692
285	20257	3.5912	76213.5	3.85786	55956.6	0.266661		1.41622e+06	1.46693e+06	0	1		282000	0.308	0.692
286	21181	3.80313	50057.1	3.65749	28876.1	-0.145636		1.50007e+06	1.41294e+06	1	0		283000	0.306	0.694
287	20791.8	3.55365	22479.6	3.62253	1687.74	0.0688818		1.40067e+06	1.42653e+06	0	1		284000	0.306	0.694
288	24092.1	3.53973	36599.8	3.63549	12507.7	0.095752		1.3918e+06	1.41759e+06	0	1		285000	0.306	0.694
289	19424	3.62918	19642.2	3.65697	218.274	0.02779		1.43225e+06	1.44315e+06	0	1		286000	0.306	0.694
290	38968.4	3.59336	19727.9	3.61782	-19240.6	0.024458		1.39838e+06	1.4274e+06	0	1		287000	0.307	0.693
291	16310.9	3.72329	35355.3	3.97288	19044.4	0.249593		1.47301e+06	1.5538e+06	0	1		288000	0.307	0.693
292	41885.6	3.18497	32357.4	3.6763	-9528.2	0.49133		1.2321e+06	1.43816e+06	0	1		289000	0.307	0.693
293	19272.5	3.25286	18468.5	3.51911	-803.998	0.266254		1.28187e+06	1.38918e+06	0	1		290000	0.307	0.693
294	22058.9	3.30141	20435.5	3.89233	-1623.41	0.590923		1.2985e+06	1.5365e+06	0	1		291000	0.307	0.693
295	26896.1	3.16085	35993.4	3.60318	9097.34	0.442337		1.23744e+06	1.40528e+06	0	1		292000	0.307	0.693
296	23659.4	3.29123	20793.3	3.72394	-2866.12	0.432716		1.29283e+06	1.46878e+06	0	1		293000	0.307	0.693
297	25440.7	3.58128	16616.6	3.54624	-8824.16	-0.0350321		1.40707e+06	1.40188e+06	1	0		294000	0.307	0.693
298	19163.4	3.53244	41860.9	3.59928	22697.6	0.0668357		1.39381e+06	1.39785e+06	0	1		295000	0.308	0.692
299	21139.4	3.37906	51777.6	3.56883	30638.2	0.189771		1.33048e+06	1.37575e+06	0	1		296000	0.308	0.692
300	21454.3	3.35701	60924.3	3.71483	39470	0.357821		1.32135e+06	1.42501e+06	0	1		297000	0.308	0.692
301	21324.8	3.48721	18979.6	3.62407	-2345.16	0.136855		1.37356e+06	1.43065e+06	0	1		298000	0.306	0.694
302	17952.2	3.70269	29740.2	3.61615	11788	-0.0865351		1.46312e+06	1.41672e+06	1	0		299000	0.306	0.694
303	41936.3	3.59178	26144	3.68713	-15792.2	0.095347		1.39478e+06	1.44871e+06	0	1		300000	0.305	0.695
304	17151.5	3.43203	32854.7	3.75555	15703.1	0.323522		1.35566e+06	1.46937e+06	0	1		301000	0.305	0.695
305	47662.7	3.5155	18188.2	3.70332	-29474.5	0.18782		1.35854e+06	1.46314e+06	0	1		302000	0.305	0.695
306	15673.1	3.51045	38419.6	3.75179	22746.5	0.241339		1.38851e+06	1.4623e+06	0	1		303000	0.305	0.695
307	37688	3.46	33494.4	3.51647	-4193.69	0.0564712		1.34631e+06	1.3731e+06	0	1		304000	0.305	0.695
308	18161	3.61401	27703.1	3.47959	9542.07	-0.13442		1.42744e+06	1.36413e+06	1	0		305000	0.305	0.695
309	28454.9	3.67552	33944.2	3.65646	5489.29	-0.0190598		1.44175e+06	1.42864e+06	1	0		306000	0.305	0.695
310	17482.9	3.74179	31149.7	3.79725	13666.9	0.0554634		1.47923e+06	1.48775e+06	0	1		307000	0.305	0.695
311	43792.5	3.73034	19546	3.52379	-24246.5	-0.206547		1.44834e+06	1.38997e+06	1	0		308000	0.305	0.695
312	32925.1	3.21982	18698.2	3.58207	-14226.9	0.362244		1.255e+06	1.41413e+06	0	1		309000	0.305	0.695
313	19973.6	3.58902	25913	3.59192	5939.4	0.00290406		1.41563e+06	1.41086e+06	1	0		310000	0.305	0.695
314	26704.7	3.64338	32449.7	3.56695	5745.01	-0.0764259		1.43065e+06	1.39433e+06	1	0		311000	0.305	0.695
315	16760.2	3.50823	22848.6	3.87033	6088.42	0.3621		1.38653e+06	1.52528e+06	0	1		312000	0.305	0.695
316	36211.4	3.36447	24561.5	3.58883	-11649.9	0.224362		1.30958e+06	1.41097e+06	0	1		313000	0.305	0.695
317	35666.6	3.63231	23938.2	3.59142	-11728.4	-0.0408845		1.41726e+06	1.41263e+06	1	0		314000	0.305	0.695
318	33058.8	3.81591	23152.3	3.20235	-9906.49	-0.613562		1.49331e+06	1.25779e+06	1	0		315000	0.305	0.695
319	15062.5	3.48119	46891	3.59382	31828.5	0.11263		1.37741e+06	1.39064e+06	0	1		316000	0.305	0.695
320	54067.2	3.37331	38815.8	3.68657	-15251.4	0.313262		1.29526e+06	1.43581e+06	0	1		317000	0.305	0.695
321	29485	3.68597	22957	3.85555	-6527.97	0.169577		1.4449e+06	1.51926e+06	0	1		318000	0.305	0.695
322	19721.5	3.66682	32258.3	3.45414	12536.8	-0.212679		1.44701e+06	1.3494e+06	1	0		319000	0.305	0.695
323	27324.7	3.52248	28097.7	3.70104	773.043	0.178557		1.38167e+06	1.45232e+06	0	1		320000	0.305	0.695
324	38584.9	3.59625	28224.9	3.64514	-10360	0.0488845		1.39992e+06	1.42983e+06	0	1		321000	0.305	0.695
325	19958.3	3.40328	37490.8	3.60308	17532.5	0.1998		1.34135e+06	1.40374e+06	0	1		322000	0.305	0.695
326	21906.4	3.71678	29301.9	3.75179	7395.46	0.0350077		1.46481e+06	1.47141e+06	0	1		323000	0.304	0.696
327	28154.3	3.77694	39973.8	3.5349	11819.5	-0.242039		1.48262e+06	1.37399e+06	1	0		324000	0.304	0.696
328	58316.7	3.70684	34821.8	3.62718	-23494.9	-0.0796614		1.42442e+06	1.41605e+06	1	0		325000	0.305	0.695
329	29430	3.64434	40189.6	3.41439	10759.6	-0.229952		1.42831e+06	1.32557e+06	1	0		326000	0.305	0.695
330	16172.4	3.46676	22442.4	3.51472	6270.04	0.0479513		1.37053e+06	1.38344e+06	0	1		327000	0.305	0.695
331	21248.7	3.62609	49502.7	3.82192	28254.1	0.195829		1.42919e+06	1.47927e+06	0	1		328000	0.305	0.695
332	19226.2	3.40605	36843.9	3.58881	17617.7	0.182764		1.34319e+06	1.39868e+06	0	1		329000	0.305	0.695
333	19317	3.67456	39611.5	3.66071	20294.4	-0.0138485		1.45051e+06	1.42467e+06	1	0		330000	0.305	0.695
334	34578.3	3.54969	39221.7	3.52613	4643.38	-0.0235664		1.3853e+06	1.37123e+06	1	0		331000	0.305	0.695
335	26356.3	3.71448	22117.1	3.62739	-4239.27	-0.0870935		1.45944e+06	1.42884e+06	1	0		332000	0.305	0.695
336	26150.2	3.39448	20099.1	3.42709	-6051.13	0.032611		1.33164e+06	1.35074e+06	0	1		333000	0.305	0.695
337	43205.7	3.74102	24372.2	3.81423	-18833.5	0.0732027		1.4532e+06	1.50132e+06	0	1		334000	0.304	0.696
338	36490.8	3.66139	31875.8	3.48812	-4614.98	-0.173273		1.42807e+06	1.36337e+06	1	0		335000	0.304	0.696
339	33543.7	3.46139	22951.8	3.72762	-10592	0.266231		1.35101e+06	1.4681e+06	0	1		336000	0.304	0.696
340	31768.8	3.42281	24683.4	3.73527	-7085.42	0.312453		1.33736e+06	1.46942e+06	0	1		337000	0.304	0.696
341	20876.2	3.41681	23316.2	3.61308	2440.09	0.196272		1.34585e+06	1.42192e+06	0	1		338000	0.303	0.697
342	49083.2	3.35719	34759.2	3.62394	-14324	0.266753		1.29379e+06	1.41482e+06	0	1		339000	0.303	0.697
343	41197.3	3.68274	30218.7	3.52877	-10978.6	-0.153969		1.4319e+06	1.38129e+06	1	0		340000	0.302	0.698
344	24797.3	3.53813	22456.5	3.62149	-2340.85	0.0833558		1.39046e+06	1.42614e+06	0	1		341000	0.302	0.698
345	17085.3	3.57867	35721.2	3.69928	18635.8	0.120617		1.41438e+06	1.44399e+06	0	1		342000	0.302	0.698
346	26569.8	3.76271	58885.8	3.57534	32316	-0.187377		1.47852e+06	1.37125e+06	1	0		343000	0.302	0.698
347	19727.1	3.58694	19876.1	3.62631	148.976	0.0393656		1.41505e+06	1.43065e+06	0	1		344000	0.301	0.699
348	25154.3	3.60145	24537	3.6573	-617.264	0.0558551		1.41543e+06	1.43838e+06	0	1		345000	0.3	0.7
349	24159.6	3.58737	31561.8	3.75508	7402.16	0.167708		1.41079e+06	1.47047e+06	0	1		346000	0.299	0.701
350	17291.1	3.3668	38102.1	3.70735	20811	0.340549		1.32943e+06	1.44484e+06	0	1		347000	0.299	0.701
351	32421.4	3.4547	66409.3	3.72871	33987.9	0.274017		1.34946e+06	1.42508e+06	0	1		348000	0.299	0.701
352	19991.5	3.40811	59593	3.90629	39601.5	0.498176		1.34325e+06	1.50292e+06	0	1		349000	0.3	0.7
353	20706.4	3.4823	28233.4	3.76473	7526.98	0.282428		1.37221e+06	1.47766e+06	0	1		350000	0.3	0.7
354	17368.1	3.57053	17655.6	3.65851	287.531	0.0879777		1.41084e+06	1.44575e+06	0	1		351000	0.3	0.7
355	26632.8	3.52893	33135.6	3.61471	6502.77	0.0857854		1.38494e+06	1.41275e+06	0	1		352000	0.299	0.701
356	17733.7	3.70082	31720.3	3.6853	13986.6	-0.0155243		1.46259e+06	1.4424e+06	1	0		353000	0.299	0.701
357	29875.2	3.53037	21912.6	3.65313	-7962.6	0.122759		1.38227e+06	1.43934e+06	0	1		354000	0.299	0.701
358	26517.3	3.53497	35830.7	3.71008	9313.41	0.175108		1.38747e+06	1.4482e+06	0	1		355000	0.299	0.701
359	35481.4	3.65442	39985.2	3.50571	4503.75	-0.148701		1.42628e+06	1.3623e+06	1	0		356000	0.299	0.701
360	30721.6	3.62682	46237.3	3.68646	15515.8	0.059644		1.42e+06	1.42835e+06	0	1		357000	0.298	0.702
361	17483.2	3.75191	47543.8	3.72597	30060.6	-0.0259364		1.48328e+06	1.44285e+06	1	0		358000	0.298	0.702
362	24564.4	3.64163	50963.4	3.81863	26399	0.177003		1.43209e+06	1.47649e+06	0	1		359000	0.298	0.702
363	38352.1	3.59857	31855.8	3.72697	-6496.32	0.128397		1.40108e+06	1.45893e+06	0	1		360000	0.298	0.702
364	27312.9	3.59564	25527	3.5053	-1785.89	-0.0903403		1.41094e+06	1.37659e+06	1	0		361000	0.298	0.702
365	20428.2	3.61867	25586.4	3.70093	5158.18	0.0822594		1.42704e+06	1.45479e+06	0	1		362000	0.298	0.702
366	44523.6	3.92443	37445.7	3.77175	-7077.96	-0.152676		1.52525e+06	1.47125e+06	1	0		363000	0.298	0.702
367	30657.3	3.68983	39089.2	3.52185	8431.94	-0.167974		1.44527e+06	1.36965e+06	1	0		364000	0.298	0.702
368	16710.6	3.46272	29454.2	3.9233	12743.6	0.460577		1.36838e+06	1.53986e+06	0	1		365000	0.298	0.702
369	43927.2	3.6593	33649.7	3.62761	-10277.5	-0.0316923		1.41979e+06	1.41739e+06	1	0		366000	0.298	0.702
370	34963.8	3.6055	43987.8	3.58334	9024	-0.0221512		1.40723e+06	1.38935e+06	1	0		367000	0.298	0.702
371	20664.4	3.64498	34909.5	3.73428	14245.1	0.0892906		1.43733e+06	1.4588e+06	0	1		368000	0.298	0.702
372	15618.5	3.65282	20740.1	3.48141	5121.6	-0.171412		1.44551e+06	1.37182e+06	1	0		369000	0.299	0.701
373	44304.6	3.59599	27033.2	3.4597	-17271.4	-0.136293		1.39409e+06	1.35685e+06	1	0		370000	0.299	0.701
374	26257.1	3.47461	19232	3.55649	-7025.09	0.0818795		1.36359e+06	1.40336e+06	0	1		371000	0.299	0.701
375	19731.6	3.31105	46563.6	3.7708	26832	0.45975		1.30469e+06	1.46176e+06	0	1		372000	0.299	0.701
376	20970.7	3.47871	48234.3	3.94881	27263.6	0.470099		1.37051e+06	1.53129e+06	0	1		373000	0.299	0.701
377	19099.5	3.77034	44080.6	3.7029	24981.1	-0.0674349		1.48904e+06	1.43708e+06	1	0		374000	0.299	0.701
378	39692.1	3.38382	19796.7	3.51107	-19895.5	0.127252		1.31384e+06	1.38463e+06	0	1		375000	0.299	0.701
379	18875.5	3.39927	33626.3	3.5089	14750.8	0.109632		1.34083e+06	1.36994e+06	0	1		376000	0.299	0.701
380	27804	3.61782	22082.5	3.7256	-5721.56	0.107775		1.41933e+06	1.46816e+06	0	1		377000	0.299	0.701
381	21233.1	3.44064	30581.3	3.62839	9348.21	0.187749		1.35502e+06	1.42078e+06	0	1		378000	0.299	0.701
382	19607.9	3.49959	21776.2	3.61746	2168.31	0.117865		1.38023e+06	1.42521e+06	0	1		379000	0.299	0.701
383	19861.3	3.77406	56572.8	3.71241	36711.6	-0.0616503		1.48976e+06	1.42839e+06	1	0		380000	0.299	0.701
384	19849.2	3.63496	28623.6	3.78066	8774.37	0.145697		1.43414e+06	1.48364e+06	0	1		381000	0.299	0.701
385	18132.3	3.56939	28512.3	3.70692	10380	0.137532		1.40962e+06	1.45426e+06	0	1		382000	0.299	0.701
386	17672	3.34951	19430.3	3.73939	1758.38	0.389881		1.32213e+06	1.47633e+06	0	1		383000	0.299	0.701
387	22686.4	3.71066	26348.7	3.70949	3662.32	-0.00116785		1.46158e+06	1.45745e+06	1	0		384000	0.298	0.702
388	29345.6	3.54878	19716.9	3.47486	-9628.7	-0.0739215		1.39017e+06	1.37023e+06	1	0		385000	0.297	0.703
389	30801.7	3.7117	30064.2	3.49822	-737.485	-0.21348		1.45388e+06	1.36922e+06	1	0		386000	0.297	0.703
390	26308.2	3.55125	24764.5	3.66215	-1543.69	0.110901		1.39419e+06	1.44009e+06	0	1		387000	0.298	0.702
391	16206.1	3.46114	51181.9	3.73642	34975.7	0.275277		1.36825e+06	1.44339e+06	0	1		388000	0.298	0.702
392	31747.9	3.34689	21012.2	3.39901	-10735.7	0.0521263		1.30701e+06	1.33859e+06	0	1		389000	0.298	0.702
393	18420.4	3.55131	32957.8	3.62085	14537.4	0.0695432		1.4021e+06	1.41538e+06	0	1		390000	0.298	0.702
394	24841.8	3.50188	32229.1	3.50193	7387.21	4.81055e-05		1.37591e+06	1.36854e+06	1	0		391000	0.298	0.702
395	29752.6	3.41637	36805.4	3.61784	7052.75	0.201472		1.3368e+06	1.41033e+06	0	1		392000	0.298	0.702
396	75422.5	3.65347	37712.1	3.67474	-37710.4	0.0212708		1.38597e+06	1.43218e+06	0	1		393000	0.298	0.702
397	36383.9	3.48133	30227.3	3.67356	-6156.57	0.192224		1.35615e+06	1.4392e+06	0	1		394000	0.297	0.703
398	21984.4	3.52013	25097.9	3.68592	3113.56	0.165792		1.38607e+06	1.44927e+06	0	1		395000	0.297	0.703
399	26575.1	3.44358	38043.8	3.54056	11468.7	0.096981		1.35086e+06	1.37818e+06	0	1		396000	0.297	0.703
400	40364.1	3.41911	26355.5	3.74171	-14008.6	0.322603		1.32728e+06	1.47033e+06	0	1		397000	0.297	0.703
401	37153.3	3.50149	26837.9	3.89409	-10315.4	0.392605		1.36344e+06	1.5308e+06	0	1		398000	0.297	0.703
402	23113.3	3.50112	23511.4	3.72552	398.129	0.224403		1.37733e+06	1.4667e+06	0	1		399000	0.297	0.703
403	37387.8	3.41327	38933.5	3.54405	1545.73	0.130785		1.32792e+06	1.37869e+06	0	1		400000	0.297	0.703
404	24460.5	3.6565	31467.1	3.63693	7006.57	-0.0195698		1.43814e+06	1.42331e+06	1	0
405	60029.4	3.54026	41239.7	3.82582	-18789.7	0.285565		1.35607e+06	1.48909e+06	0	1
406	26994.7	3.58329	36976.1	3.73842	9981.42	0.155124		1.40632e+06	1.45839e+06	0	1
407	16461.6	3.60551	20237.3	3.56046	3775.72	-0.0450547		1.42574e+06	1.40395e+06	1	0
408	40834.6	3.59467	38581.5	3.76909	-2253.06	0.174418		1.39704e+06	1.46906e+06	0	1
409	23124.6	3.54185	44006.7	3.46379	20882.1	-0.078052		1.39361e+06	1.34151e+06	1	0
410	18572.1	3.58452	28295.4	3.85902	9723.29	0.274504		1.41524e+06	1.51531e+06	0	1
411	20946.2	3.55382	34634.7	3.72986	13688.5	0.176041		1.40058e+06	1.45731e+06	0	1
412	21176.8	3.48816	58311.6	3.9402	37134.9	0.452044		1.37409e+06	1.51777e+06	0	1
413	16623.1	3.64647	22612.1	3.65772	5989	0.0112517		1.44196e+06	1.44048e+06	1	0
414	21799.6	3.51448	18802	3.73277	-2997.66	0.218284		1.38399e+06	1.47431e+06	0	1
415	19967.2	3.54118	21873.3	3.71078	1906.15	0.169592		1.39651e+06	1.46244e+06	0	1
416	45937.6	3.37041	23159.7	3.52083	-22777.9	0.150428		1.30222e+06	1.38517e+06	0	1
417	18660.7	3.72168	27913	3.61176	9252.25	-0.109924		1.47001e+06	1.41679e+06	1	0
418	22550.7	3.72162	31883.8	3.77331	9333.08	0.0516971		1.4661e+06	1.47744e+06	0	1
419	63052.1	3.46734	22258.5	3.6853	-40793.6	0.217962		1.32388e+06	1.45186e+06	0	1
420	18699.4	3.50185	35687	3.78216	16987.6	0.280315		1.38204e+06	1.47718e+06	0	1
421	20859.2	3.52556	28248.3	3.75062	7389.06	0.225068		1.38936e+06	1.472e+06	0	1
422	15998.2	3.7197	32232.8	3.58406	16234.6	-0.135641		1.47188e+06	1.40139e+06	1	0
423	17694.9	3.51208	24473.5	3.69224	6778.64	0.180153		1.38714e+06	1.45242e+06	0	1
424	36565.3	3.55985	22051.7	3.68037	-14513.7	0.120516		1.38737e+06	1.45009e+06	0	1
425	19387.3	3.31921	35071.2	3.83613	15683.9	0.516922		1.3083e+06	1.49938e+06	0	1
426	23026.6	3.52265	38913	3.75738	15886.4	0.23473		1.38603e+06	1.46404e+06	0	1
427	20169.8	3.52526	36577.3	3.47368	16407.5	-0.051575		1.38993e+06	1.3529e+06	1	0
428	18773.2	3.28907	22909.3	3.52598	4136.15	0.236916		1.29685e+06	1.38748e+06	0	1
429	26453.4	3.24732	43465	3.87205	17011.6	0.624737		1.27247e+06	1.50536e+06	0	1
430	18068	3.42248	24276.9	3.60069	6208.85	0.178206		1.35093e+06	1.416e+06	0	1
431	26226.6	3.58491	20623.7	3.68476	-5602.85	0.099851		1.40774e+06	1.45328e+06	0	1
432	20610.4	3.39735	26645.8	3.60412	6035.33	0.206773		1.33833e+06	1.415e+06	0	1
433	34235.5	3.52419	18306.9	3.51648	-15928.6	-0.00770805		1.37544e+06	1.38828e+06	0	1
434	20446.9	3.40671	23252.3	3.44434	2805.34	0.037636		1.34224e+06	1.35448e+06	0	1
435	60556.4	3.71099	28265.7	3.81795	-32290.8	0.106966		1.42384e+06	1.49892e+06	0	1
436	23077.8	3.46244	48587	3.52589	25509.2	0.0634516		1.3619e+06	1.36177e+06	1	0
437	25970.2	3.63765	62476.8	3.71787	36506.6	0.0802199		1.42909e+06	1.42467e+06	1	0
438	36874.5	3.61756	23203.8	3.6901	-13670.7	0.0725437		1.41015e+06	1.45284e+06	0	1
439	18424.7	3.71174	44527.1	3.61555	26102.4	-0.0961843		1.46627e+06	1.40169e+06	1	0
440	54971.1	3.62993	40412.9	3.78714	-14558.2	0.157209		1.397e+06	1.47444e+06	0	1
441	44677.7	3.47238	25729.2	3.62995	-18948.5	0.15757		1.34428e+06	1.42625e+06	0	1
442	53264.9	3.3694	46838.1	3.70897	-6426.88	0.339568		1.2945e+06	1.43675e+06	0	1
443	24823.8	3.60724	18517.7	3.82312	-6306.12	0.21587		1.41807e+06	1.51073e+06	0	1
444	24568.1	3.56515	25710.3	3.59096	1142.17	0.0258171		1.40149e+06	1.41068e+06	0	1
445	33024.9	3.62681	31698.1	3.72658	-1326.79	0.0997776		1.4177e+06	1.45893e+06	0	1
446	17314.1	3.62646	22024	3.68925	4709.85	0.0627929		1.43327e+06	1.45368e+06	0	1
447	19031	3.47547	25560.5	3.59457	6529.49	0.1191		1.37116e+06	1.41227e+06	0	1
448	19016.8	3.61491	49111.1	3.68878	30094.3	0.0738735		1.42695e+06	1.4264e+06	1	0
449	21938.1	3.65116	25768	3.47199	3829.9	-0.179167		1.43852e+06	1.36303e+06	1	0
450	17561.2	3.57088	22874.4	3.53093	5313.21	-0.0399428		1.41079e+06	1.3895e+06	1	0
451	23275.6	3.55852	31440.7	3.64909	8165.11	0.0905646		1.40013e+06	1.42819e+06	0	1
452	25187.2	3.41478	27761.5	3.7156	2574.34	0.300817		1.34072e+06	1.45848e+06	0	1
453	24980.9	3.39099	28648.7	3.46356	3667.82	0.0725615		1.33142e+06	1.35677e+06	0	1
454	37086.6	3.53641	29152.3	3.6641	-7934.37	0.127684		1.37748e+06	1.43649e+06	0	1
455	17927.2	3.33428	44801.6	3.631	26874.5	0.296721		1.31579e+06	1.4076e+06	0	1
456	23974.8	3.621	39251.9	3.68555	15277.1	0.064549		1.42442e+06	1.43497e+06	0	1
457	76124.5	3.62254	46461.7	3.49837	-29662.8	-0.124171		1.37289e+06	1.35289e+06	1	0
458	17886.3	3.49491	39511.6	3.71696	21625.4	0.222052		1.38008e+06	1.44727e+06	0	1
459	20034.5	3.43112	27878.9	3.75832	7844.31	0.327202		1.35241e+06	1.47545e+06	0	1
460	28773.9	3.43045	18868	3.69009	-9905.84	0.259638		1.34341e+06	1.45717e+06	0	1
461	19190.9	3.67854	34312.2	3.69468	15121.3	0.0161432		1.45222e+06	1.44356e+06	1	0
462	17524.4	3.60918	38759.2	3.81456	21234.9	0.205377		1.42615e+06	1.48706e+06	0	1
463	16976.1	3.86872	24860.1	3.68185	7884.04	-0.186872		1.53051e+06	1.44788e+06	1	0
464	19841.3	3.50228	41328.7	3.63707	21487.4	0.134796		1.38107e+06	1.4135e+06	0	1
465	15803.6	3.54913	20765.7	3.71526	4962.17	0.166133		1.40385e+06	1.46534e+06	0	1
466	22457.6	3.56203	53895.2	3.48333	31437.6	-0.0787036		1.40236e+06	1.33944e+06	1	0
467	38857.7	3.56475	33425.8	3.76926	-5431.89	0.204511		1.38704e+06	1.47428e+06	0	1
468	34384.5	3.41136	25883.6	3.61308	-8500.91	0.201717		1.33016e+06	1.41935e+06	0	1
469	44724.2	3.72916	16296.7	3.73945	-28427.5	0.0102841		1.44694e+06	1.47948e+06	0	1
470	30815.3	3.54242	26653.7	3.41848	-4161.62	-0.123941		1.38615e+06	1.34074e+06	1	0
471	30962.1	3.62532	24557.8	3.59378	-6404.3	-0.0315405		1.41917e+06	1.41295e+06	1	0
472	27580.8	3.58195	30382.7	3.48568	2801.85	-0.0962713		1.4052e+06	1.36389e+06	1	0
473	23320.3	3.59587	37464.9	3.74858	14144.6	0.152706		1.41503e+06	1.46197e+06	0	1
474	19929.8	3.41701	34238.8	3.72039	14309	0.30338		1.34687e+06	1.45392e+06	0	1
475	30275.4	3.24702	28341.8	3.40406	-1933.51	0.15704		1.26853e+06	1.33328e+06	0	1
476	23509.7	3.61519	35357.1	3.69836	11847.5	0.0831705		1.42257e+06	1.44399e+06	0	1
477	30545.3	3.48038	38935.4	3.91634	8390.07	0.435954		1.36161e+06	1.5276e+06	0	1
478	20109.9	3.41026	29948.9	3.69798	9839	0.287714		1.344e+06	1.44924e+06	0	1
479	23008.6	3.49309	39311.4	3.69574	16302.8	0.202648		1.37423e+06	1.43898e+06	0	1
480	19568.1	3.63779	18330.1	3.62638	-1238.01	-0.0114116		1.43555e+06	1.43222e+06	1	0
481	24384.5	3.43446	35135.4	3.59966	10750.9	0.165202		1.3494e+06	1.40473e+06	0	1
482	61628.9	3.4129	50446.7	3.45214	-11182.2	0.0392403		1.30353e+06	1.33041e+06	0	1
483	18227.1	3.51981	20120.5	3.80332	1893.43	0.283511		1.3897e+06	1.50121e+06	0	1
484	41688.4	3.50881	38070.9	3.56716	-3617.5	0.0583473		1.36184e+06	1.38879e+06	0	1
485	27951.1	3.23545	25869.6	3.49839	-2081.49	0.262941		1.26623e+06	1.37349e+06	0	1
486	39512.6	3.43158	27444.2	3.90263	-12068.5	0.471052		1.33312e+06	1.53361e+06	0	1
487	51257.4	3.38574	31187.3	3.79706	-20070.1	0.411318		1.30304e+06	1.48764e+06	0	1
488	34998.1	3.18741	20123.4	3.58084	-14874.7	0.393431		1.23997e+06	1.41221e+06	0	1
489	44478	3.40178	51331.8	3.75977	6853.72	0.357993		1.31623e+06	1.45258e+06	0	1
490	23527.8	3.48726	34238.7	3.5996	10710.9	0.112336		1.37138e+06	1.4056e+06	0	1
491	23333.1	3.38772	44946.8	3.64417	21613.7	0.256453		1.33175e+06	1.41272e+06	0	1
492	34775.6	3.53021	24938.4	3.58413	-9837.21	0.0539223		1.37731e+06	1.40872e+06	0	1
493	35026.7	3.59105	39118.5	3.52142	4091.83	-0.0696321		1.4014e+06	1.36945e+06	1	0
494	35313.9	3.61469	60138.6	3.63341	24824.7	0.018726		1.41056e+06	1.39323e+06	1	0
495	21953.7	3.62764	32960.5	3.7143	11006.8	0.0866585		1.4291e+06	1.45276e+06	0	1
496	18824.3	3.32955	31350.6	3.71255	12526.3	0.382998		1.31299e+06	1.45367e+06	0	1
497	25694.9	3.37646	26827	3.80223	1132.1	0.425764		1.32489e+06	1.49406e+06	0	1
498	16114.7	3.59548	22072.8	3.75784	5958.15	0.162368		1.42208e+06	1.48106e+06	0	1
499	17155.8	3.59805	22060.1	3.78768	4904.25	0.189631		1.42206e+06	1.49301e+06	0	1
500	19419.1	3.47467	29194.8	3.56765	9775.67	0.0929777		1.37045e+06	1.39787e+06	0	1
501	30602.9	3.6163	20797.8	3.75157	-9805.12	0.135269		1.41592e+06	1.47983e+06	0	1
502	33958.1	3.42735	28157.2	3.52364	-5800.88	0.0962889		1.33698e+06	1.3813e+06	0	1
503	30955.3	3.63213	22501.4	3.7616	-8453.92	0.12947		1.4219e+06	1.48214e+06	0	1
504	26522.5	3.46791	32095.1	3.63449	5572.59	0.166588		1.36064e+06	1.4217e+06	0	1
505	22252.5	3.70767	21658.8	3.68462	-593.682	-0.0230412		1.46081e+06	1.45219e+06	1	0
506	42025.5	3.3714	20532.5	3.55079	-21493	0.179397		1.30653e+06	1.39978e+06	0	1
507	25282.9	3.59045	34108.2	3.41354	8825.28	-0.176906		1.4109e+06	1.33131e+06	1	0
508	21810.6	3.6313	28592	3.66175	6781.41	0.0304477		1.43071e+06	1.43611e+06	0	1
509	31229	3.52541	31613.3	3.53462	384.397	0.0092072		1.37893e+06	1.38223e+06	0	1
510	24599.8	3.70756	42126.1	3.61525	17526.3	-0.0923089		1.45842e+06	1.40397e+06	1	0
511	24996.3	3.59091	28494.5	3.70953	3498.18	0.118624		1.41137e+06	1.45532e+06	0	1
512	17343.8	3.7579	62605.9	3.76673	45262	0.00883743		1.48581e+06	1.44409e+06	1	0
513	34890.7	3.52736	41565.1	3.75078	6674.41	0.223424		1.37605e+06	1.45875e+06	0	1
514	26653	3.6788	39191.9	3.75651	12538.9	0.0777074		1.44487e+06	1.46341e+06	0	1
515	26251.1	3.52635	21223.2	3.65901	-5027.88	0.132668		1.38429e+06	1.44238e+06	0	1
516	34330	3.59908	23923.7	3.87359	-10406.3	0.274511		1.4053e+06	1.52551e+06	0	1
517	16299.2	3.5197	20777.7	3.85748	4478.53	0.33778		1.39158e+06	1.52221e+06	0	1
518	19132.3	3.49617	27166.9	3.67464	8034.64	0.178474		1.37933e+06	1.44269e+06	0	1
519	27091.8	3.6597	35709.7	3.66266	8617.85	0.00295509		1.43679e+06	1.42935e+06	1	0
520	18669.1	3.85958	48504.2	3.5237	29835.2	-0.335877		1.52516e+06	1.36098e+06	1	0
521	28277.5	3.34609	45706.7	3.58253	17429.3	0.236443		1.31016e+06	1.38731e+06	0	1
522	85667.9	3.54917	21729.9	3.75362	-63937.9	0.20445		1.334e+06	1.47972e+06	0	1
523	15988.7	3.42129	31755.8	3.81395	15767.1	0.392663		1.35253e+06	1.49382e+06	0	1
524	23412.5	3.48111	42665.2	3.83931	19252.8	0.358206		1.36903e+06	1.49306e+06	0	1
525	28690.2	3.33211	27585.9	3.7798	-1104.25	0.447692		1.30415e+06	1.48433e+06	0	1
526	16985.2	3.58595	35404.1	3.77833	18418.9	0.192379		1.41739e+06	1.47593e+06	0	1
527	31216.6	3.5032	18087.1	3.61859	-13129.5	0.115395		1.37006e+06	1.42935e+06	0	1
528	25414.7	3.57192	26084.8	3.81319	670.133	0.241272		1.40335e+06	1.49919e+06	0	1
529	23144.8	3.4743	46700	3.53564	23555.2	0.0613457		1.36657e+06	1.36756e+06	0	1
530	22095.8	3.54287	24517.3	3.64046	2421.46	0.0975935		1.39505e+06	1.43167e+06	0	1
531	39290.5	3.47625	48088.4	3.5642	8797.84	0.08795		1.35121e+06	1.37759e+06	0	1
532	32482.5	3.64608	28368.9	3.79364	-4113.62	0.147555		1.42595e+06	1.48909e+06	0	1
533	36285.4	3.44723	29710.1	3.68231	-6575.28	0.235079		1.34261e+06	1.44321e+06	0	1
534	23975.7	3.84551	54788.9	3.72218	30813.1	-0.123329		1.51423e+06	1.43408e+06	1	0
535	21251.1	3.70064	28133.6	3.46824	6882.45	-0.232403		1.45901e+06	1.35916e+06	1	0
536	28018.1	3.52483	57797.8	3.42615	29779.7	-0.0986785		1.38192e+06	1.31266e+06	1	0
537	20741.3	3.58487	39456.3	3.6154	18715	0.0305375		1.4132e+06	1.4067e+06	1	0
538	21017.9	3.44143	25414.2	3.59367	4396.34	0.152235		1.35555e+06	1.41205e+06	0	1
539	16671.3	3.57251	55158.5	3.82764	38487.2	0.255135		1.41233e+06	1.4759e+06	0	1
540	41177.9	3.38829	40285.7	3.58029	-892.189	0.192001		1.31414e+06	1.39183e+06	0	1
541	20250.1	3.61803	29113	3.79674	8862.92	0.178704		1.42696e+06	1.48958e+06	0	1
542	17589.7	3.5209	19053.9	3.77606	1464.22	0.255153		1.39077e+06	1.49137e+06	0	1
543	18750.9	3.5185	21368.1	3.81361	2617.15	0.295109		1.38865e+06	1.50407e+06	0	1
544	15515	3.46955	54953.8	3.88308	39438.8	0.413534		1.3723e+06	1.49828e+06	0	1
545	25124.4	3.48116	18032.5	3.82567	-7091.9	0.344505		1.36734e+06	1.51223e+06	0	1
546	20579.5	3.65776	27767.7	3.6245	7188.15	-0.0332659		1.44253e+06	1.42203e+06	1	0
547	18963	3.40296	26931.8	3.68469	7968.78	0.281726		1.34222e+06	1.44694e+06	0	1
548	18677	3.39134	39718.4	3.60503	21041.5	0.213694		1.33786e+06	1.40229e+06	0	1
549	18923.7	3.45677	31746.3	3.85435	12822.7	0.397576		1.36378e+06	1.50999e+06	0	1
550	17583.1	3.34343	39443.7	3.51987	21860.6	0.176444		1.31979e+06	1.36851e+06	0	1
551	20402.5	3.71791	53816	3.4253	33413.5	-0.292603		1.46676e+06	1.31631e+06	1	0
552	19974.3	3.5157	20720.3	3.62474	746.029	0.109035		1.38631e+06	1.42917e+06	0	1
553	19810.6	3.62268	32854.1	3.71951	13043.5	0.0968279		1.42926e+06	1.45495e+06	0	1
554	17927.9	3.3421	49214.6	3.81575	31286.7	0.473657		1.31891e+06	1.47709e+06	0	1
555	53090.5	3.60563	26441.5	3.60818	-26649	0.00255558		1.38916e+06	1.41683e+06	0	1
556	31141.6	3.32333	17665	3.49874	-13476.6	0.175408		1.29819e+06	1.38183e+06	0	1
557	23532.5	3.61949	22346.6	3.59381	-1185.91	-0.0256835		1.42426e+06	1.41518e+06	1	0
558	56118.4	3.58666	34669.6	3.85298	-21448.8	0.266322		1.37854e+06	1.50652e+06	0	1
559	18137.1	3.47644	21042.4	3.63421	2905.31	0.157769		1.37244e+06	1.43264e+06	0	1
560	25374.5	3.70335	20504	3.7771	-4870.48	0.0737491		1.45597e+06	1.49034e+06	0	1
561	23068.6	3.52622	32799.9	3.75178	9731.23	0.225568		1.38742e+06	1.46791e+06	0	1
562	24231.9	3.61806	19309.3	3.67758	-4922.65	0.0595237		1.42299e+06	1.45172e+06	0	1
563	20629.8	3.23773	21457.3	3.64579	827.527	0.408053		1.27446e+06	1.43686e+06	0	1
564	49856.1	3.94141	36420.2	3.47179	-13435.9	-0.469618		1.52671e+06	1.3523e+06	1	0
565	19393.7	3.52183	24985.7	3.73866	5591.98	0.21683		1.38934e+06	1.47048e+06	0	1
566	20638.4	3.52625	30582.6	3.70076	9944.27	0.174505		1.38986e+06	1.44972e+06	0	1
567	33118.2	3.55685	26309.4	3.40839	-6808.84	-0.148465		1.38962e+06	1.33704e+06	1	0
568	26303.3	3.55737	25587.2	3.5922	-716.07	0.034834		1.39664e+06	1.41129e+06	0	1
569	23072.8	3.33803	40658.3	3.64412	17585.5	0.306093		1.31214e+06	1.41699e+06	0	1
570	21850.2	3.60599	24895.4	3.70951	3045.13	0.10352		1.42054e+06	1.45891e+06	0	1
571	18396.1	3.49639	36979.5	3.67801	18583.4	0.181622		1.38016e+06	1.43423e+06	0	1
572	35637.2	3.48276	27358.5	3.69308	-8278.64	0.210319		1.35747e+06	1.44987e+06	0	1
573	19259.1	3.51944	32475.6	3.76106	13216.5	0.241616		1.38852e+06	1.47195e+06	0	1
574	27667.4	3.4215	43075	3.71936	15407.6	0.297859		1.34093e+06	1.44467e+06	0	1
575	24247.8	3.55946	21334.8	3.50633	-2912.94	-0.0531265		1.39954e+06	1.3812e+06	1	0
576	15930.7	3.45023	39206.7	3.48163	23276	0.0313961		1.36416e+06	1.35345e+06	1	0
577	63560.5	3.74887	18503	3.55922	-45057.5	-0.189644		1.43599e+06	1.40519e+06	1	0
578	17175.8	3.60519	48749.1	3.6385	31573.3	0.0333127		1.4249e+06	1.40665e+06	1	0
579	15156.5	3.41171	23951.6	3.67797	8795.04	0.266263		1.34953e+06	1.44724e+06	0	1
580	32413.9	3.69233	63660.7	3.78505	31246.8	0.0927193		1.44452e+06	1.45036e+06	0	1
581	38736.9	3.612	25804.8	3.77761	-12932.1	0.165618		1.40606e+06	1.48524e+06	0	1
582	18188	3.49359	24568.9	3.49857	6380.89	0.00498282		1.37925e+06	1.37486e+06	1	0
583	18269.9	3.43549	22945	3.8106	4675.07	0.375115		1.35593e+06	1.5013e+06	0	1
584	28042.8	3.53905	38033.5	3.62465	9990.66	0.0856015		1.38758e+06	1.41183e+06	0	1
585	22337.4	3.72815	29998.9	3.7684	7661.46	0.0402484		1.46892e+06	1.47736e+06	0	1
586	17102.1	3.70237	33918.7	3.36526	16816.6	-0.33711		1.46385e+06	1.31219e+06	1	0
587	24317.7	3.50368	21959.5	3.60971	-2358.21	0.106031		1.37715e+06	1.42192e+06	0	1
588	18731.4	3.18856	39558.7	3.82571	20827.3	0.637154		1.25669e+06	1.49073e+06	0	1
589	31374.5	3.57475	32227.8	3.82205	853.279	0.247302		1.39852e+06	1.49659e+06	0	1
590	31218.2	3.58036	20048.5	3.86681	-11169.7	0.286453		1.40092e+06	1.52667e+06	0	1
591	20823.8	3.65452	32971.6	3.79479	12147.9	0.140263		1.44099e+06	1.48494e+06	0	1
592	17456.9	3.2046	62591	3.63297	45134.1	0.428369		1.26438e+06	1.3906e+06	0	1
593	20455.4	3.63154	28692.4	3.32774	8237	-0.303799		1.43216e+06	1.3024e+06	1	0
594	19808.9	3.55146	29924.5	3.71805	10115.6	0.166585		1.40078e+06	1.45729e+06	0	1
595	31107.4	3.50491	40345.2	3.58981	9237.76	0.0849005		1.37086e+06	1.39558e+06	0	1
596	37491.5	3.516	28952.2	3.61684	-8539.32	0.100838		1.36891e+06	1.41778e+06	0	1
597	19549.2	3.50743	31950.2	3.79215	12401	0.284724		1.38342e+06	1.48491e+06	0	1
598	21296.9	3.72338	38366.6	3.74307	17069.8	0.0196936		1.46806e+06	1.45886e+06	1	0
599	21864.6	3.48291	31309	3.7214	9444.47	0.238497		1.3713e+06	1.45725e+06	0	1
600	25163.7	3.61241	31541.3	3.60137	6377.56	-0.0110373		1.4198e+06	1.40901e+06	1	0
601	30074	3.65038	27316	3.73389	-2757.96	0.0835068		1.43008e+06	1.46624e+06	0	1
602	18414.5	3.5537	21495	3.65159	3080.53	0.0978901		1.40307e+06	1.43914e+06	0	1
603	21332.2	3.55737	27271	3.51186	5938.77	-0.0455113		1.40161e+06	1.37747e+06	1	0
604	22342.3	3.57836	22511.9	3.56679	169.598	-0.0115743		1.409e+06	1.4042e+06	1	0
605	23171.9	3.59216	32974.8	3.54287	9802.9	-0.0492818		1.41369e+06	1.38417e+06	1	0
606	17949.9	3.57123	31350.6	3.76656	13400.7	0.195332		1.41054e+06	1.47527e+06	0	1
607	34468.7	3.57057	19324.4	3.38964	-15144.3	-0.180921		1.39376e+06	1.33653e+06	1	0
608	26429.9	3.5247	23776.1	3.60607	-2653.84	0.0813714		1.38345e+06	1.41865e+06	0	1
609	27056.2	3.68806	25553.1	3.42841	-1503.11	-0.259652		1.44817e+06	1.34581e+06	1	0
610	38085.6	3.63035	24930.5	3.81197	-13155.1	0.181612		1.41406e+06	1.49986e+06	0	1
611	16235.1	3.71202	26848.7	3.48013	10613.7	-0.231886		1.46857e+06	1.3652e+06	1	0
612	28229.2	3.54992	42266.9	3.68179	14037.8	0.131862		1.39174e+06	1.43045e+06	0	1
613	33584.4	3.24797	25921.7	3.60592	-7662.69	0.357955		1.2656e+06	1.41645e+06	0	1
614	23379.2	3.65088	19265.8	3.52119	-4113.38	-0.129691		1.43697e+06	1.38921e+06	1	0
615	28829.6	3.36398	22747.7	3.93108	-6081.87	0.567105		1.31676e+06	1.54968e+06	0	1
616	17821.3	3.35649	42871.4	3.72844	25050.1	0.371952		1.32477e+06	1.4485e+06	0	1
617	17773.6	3.53268	26649	3.96494	8875.43	0.432263		1.3953e+06	1.55933e+06	0	1
618	21018.4	3.67652	42155	3.5267	21136.7	-0.14982		1.44959e+06	1.36852e+06	1	0
619	22716.2	3.40137	42593	3.61098	19876.9	0.209606		1.33783e+06	1.4018e+06	0	1
620	39520.3	3.78099	31081.9	3.60449	-8438.37	-0.176497		1.47288e+06	1.41072e+06	1	0
621	28716.1	3.43306	29060.5	3.55473	344.433	0.121668		1.34451e+06	1.39283e+06	0	1
622	21555.9	3.71896	31107.7	3.49894	9551.84	-0.220027		1.46603e+06	1.36847e+06	1	0
623	19681	3.31244	19693	3.86355	12.009	0.551115		1.30529e+06	1.52573e+06	0	1
624	28897.4	3.64203	32117.5	3.71009	3220.12	0.0680625		1.42791e+06	1.45192e+06	0	1
625	24615	3.73584	28112.1	3.65782	3497.12	-0.0780179		1.46972e+06	1.43502e+06	1	0
626	20006.1	3.42503	28425	3.60588	8418.92	0.180844		1.35001e+06	1.41393e+06	0	1
627	33017.9	3.5154	39219.7	3.64316	6201.8	0.127763		1.37314e+06	1.41804e+06	0	1
628	31287.6	3.45372	29666.2	3.775	-1621.39	0.32128		1.3502e+06	1.48034e+06	0	1
629	19108.3	3.55778	22408.7	3.64829	3300.39	0.0905126		1.404e+06	1.43691e+06	0	1
630	35802.2	3.43567	35108	3.63378	-694.221	0.198113		1.33847e+06	1.41841e+06	0	1
631	29476.8	3.56621	27416.5	3.64117	-2060.3	0.0749571		1.39701e+06	1.42905e+06	0	1
632	22169.1	3.68362	22888.5	3.60682	719.418	-0.0767993		1.45128e+06	1.41984e+06	1	0
633	62015.3	3.8414	23425.9	3.92762	-38589.4	0.0862216		1.47455e+06	1.54762e+06	0	1
634	51158.8	3.54415	26142	3.95701	-25016.8	0.41286		1.3665e+06	1.55666e+06	0	1
635	26441.9	3.44036	52519.5	3.61929	26077.6	0.178928		1.3497e+06	1.39519e+06	0	1
636	28870.8	3.68306	29067.3	3.60539	196.434	-0.077671		1.44435e+06	1.41309e+06	1	0
637	18323.4	3.67674	33115	3.72254	14791.6	0.0458053		1.45237e+06	1.4559e+06	0	1
638	23649.8	3.45128	22727.1	3.94117	-922.693	0.48989		1.35686e+06	1.55374e+06	0	1
639	28458.7	3.54412	39953.3	3.68628	11494.5	0.142165		1.38919e+06	1.43456e+06	0	1
640	45450.3	3.67703	57154	3.62539	11703.7	-0.0516398		1.42536e+06	1.393e+06	1	0
641	23733.4	3.36683	22349.3	3.55397	-1384.09	0.187135		1.323e+06	1.39924e+06	0	1
642	16943.7	3.55777	28557	3.63643	11613.3	0.0786613		1.40616e+06	1.42602e+06	0	1
643	22817.1	3.50805	47362.5	3.63259	24545.4	0.124535		1.3804e+06	1.40567e+06	0	1
644	23834.2	3.55666	22786.4	3.75723	-1047.79	0.200575		1.39883e+06	1.48011e+06	0	1
645	24735.3	3.48783	35470.9	3.81433	10735.6	0.326496		1.3704e+06	1.49026e+06	0	1
646	17195	3.48857	29883.9	3.66413	12688.9	0.175565		1.37823e+06	1.43577e+06	0	1
647	35159	3.37716	38027.1	3.68527	2868.09	0.308112		1.3157e+06	1.43608e+06	0	1
648	22231.7	3.71584	22096.7	3.7958	-134.968	0.0799647		1.4641e+06	1.49622e+06	0	1
649	15346.4	3.76495	33298.7	3.7153	17952.4	-0.0496482		1.49063e+06	1.45282e+06	1	0
650	30448.7	3.41999	32350.8	3.63555	1902.11	0.215559		1.33755e+06	1.42187e+06	0	1
651	30589.4	3.57445	24240.2	3.68575	-6349.16	0.111301		1.39919e+06	1.45006e+06	0	1
652	21116	3.45347	31057.6	3.81034	9941.61	0.356874		1.36027e+06	1.49308e+06	0	1
653	42002.9	3.65958	34432.6	3.71225	-7570.35	0.0526701		1.42183e+06	1.45047e+06	0	1
654	23316.4	3.65215	28827.7	3.61793	5511.29	-0.0342188		1.43754e+06	1.41834e+06	1	0
655	18266.2	3.4451	51660	3.49339	33393.8	0.048285		1.35977e+06	1.34569e+06	1	0
656	18496.7	3.37452	25207.6	3.70482	6710.89	0.330292		1.33131e+06	1.45672e+06	0	1
657	22380.1	3.38079	26970	3.67256	4589.83	0.291775		1.32994e+06	1.44206e+06	0	1
658	30745.5	3.48406	25949.1	3.70721	-4796.4	0.223145		1.36288e+06	1.45693e+06	0	1
659	34543.7	3.48628	32497.6	3.55723	-2046.05	0.0709514		1.35997e+06	1.3904e+06	0	1
660	19587.9	3.35679	37840.5	3.87115	18252.6	0.514359		1.32313e+06	1.51062e+06	0	1
661	22191.8	3.68049	19015.4	3.48688	-3176.39	-0.193606		1.45e+06	1.37574e+06	1	0
662	20444.1	3.30293	46597.9	3.79573	26153.8	0.492792		1.30073e+06	1.47169e+06	0	1
663	31841.3	3.67696	41218.2	3.43262	9376.9	-0.244344		1.43894e+06	1.33183e+06	1	0
664	21204.8	3.53374	60078.5	3.49061	38873.7	-0.043133		1.39229e+06	1.33617e+06	1	0
665	20466.6	3.49248	20124.5	3.57827	-342.108	0.0857893		1.37653e+06	1.41118e+06	0	1
666	29918.6	3.50435	26458.3	3.82219	-3460.31	0.317836		1.37182e+06	1.50242e+06	0	1
667	18482.8	3.6028	18458.4	3.31371	-24.4077	-0.289089		1.42264e+06	1.30703e+06	1	0
668	79839.8	3.70711	28248.4	3.80658	-51591.4	0.0994658		1.403e+06	1.49438e+06	0	1
669	23253.1	3.48278	36568	3.57953	13315	0.0967498		1.36986e+06	1.39524e+06	0	1
670	36494.9	3.38523	43395.5	3.97147	6900.6	0.586241		1.3176e+06	1.54519e+06	0	1
671	24887.6	3.43105	55213.1	3.60484	30325.6	0.173789		1.34753e+06	1.38672e+06	0	1
672	31773.1	3.75055	28298.2	3.50813	-3474.86	-0.242418		1.46845e+06	1.37495e+06	1	0
673	35007.1	3.48405	24279.3	3.65549	-10727.9	0.171443		1.35861e+06	1.43792e+06	0	1
674	50374.5	3.52075	42312.1	3.45408	-8062.44	-0.0666763		1.35793e+06	1.33932e+06	1	0
675	28534.5	3.34193	18542.9	3.6871	-9991.61	0.345173		1.30824e+06	1.4563e+06	0	1
676	22352.3	3.58206	29225.9	3.58742	6873.52	0.00535635		1.41047e+06	1.40574e+06	1	0
677	30313.8	3.59023	23254.9	3.44341	-7058.87	-0.146822		1.40578e+06	1.35411e+06	1	0
678	18354.8	3.71772	22811.7	3.57376	4456.95	-0.143958		1.46873e+06	1.40669e+06	1	0
679	33837.7	3.36675	22220.4	3.41453	-11617.3	0.0477715		1.31286e+06	1.34359e+06	0	1
680	24335.2	3.36964	18362	3.72227	-5973.12	0.352627		1.32352e+06	1.47055e+06	0	1
681	17985.4	3.53345	37548.9	3.78505	19563.4	0.251596		1.3954e+06	1.47647e+06	0	1
682	18491.1	3.4377	24534.2	3.71518	6043.04	0.277476		1.35659e+06	1.46154e+06	0	1
683	20054.2	3.5504	46165.1	3.65167	26110.9	0.101275		1.4001e+06	1.4145e+06	0	1
684	25196.1	3.51714	22821.2	3.59435	-2374.94	0.0772056		1.38166e+06	1.41492e+06	0	1
685	22377.7	3.40618	18023.8	3.87003	-4353.91	0.463855		1.34009e+06	1.52999e+06	0	1
686	20985.3	3.5379	47048.8	3.64142	26063.5	0.10352		1.39417e+06	1.40952e+06	0	1
687	28477.1	3.81143	29116.3	3.5586	639.162	-0.252825		1.49609e+06	1.39432e+06	1	0
688	25270.5	3.56997	22318.4	3.8122	-2952.19	0.242225		1.40272e+06	1.50256e+06	0	1
689	50062.6	3.79735	17900.5	3.53846	-32162	-0.258885		1.46888e+06	1.39749e+06	1	0
690	20469.5	3.63013	64059.8	3.70609	43590.3	0.0759659		1.43158e+06	1.41838e+06	1	0
691	21187.6	3.3603	23747	3.59152	2559.36	0.231224		1.32293e+06	1.41286e+06	0	1
692	45489.6	3.62758	26836	3.59215	-18653.7	-0.0354221		1.40554e+06	1.41003e+06	0	1
693	30509.3	3.7202	28436.1	3.6597	-2073.24	-0.0604965		1.45757e+06	1.43544e+06	1	0
694	44046.3	3.45068	21027.2	3.67456	-23019.2	0.223879		1.33623e+06	1.4488e+06	0	1
695	17719	3.53566	46723.7	3.60151	29004.7	0.0658467		1.39655e+06	1.39388e+06	1	0
696	15828.3	3.44996	23559.9	3.56318	7731.62	0.113229		1.36415e+06	1.40171e+06	0	1
697	78722.5	3.37259	21104.5	3.67397	-57618.1	0.301379		1.27031e+06	1.44848e+06	0	1
698	27865.1	3.32498	21489.1	3.38595	-6376	0.06097		1.30213e+06	1.33289e+06	0	1
699	22706.8	3.62456	25474.6	3.65866	2767.75	0.0341063		1.42712e+06	1.43799e+06	0	1
700	18849.8	3.36352	21006.6	3.75064	2156.87	0.387121		1.32656e+06	1.47925e+06	0	1
701	21703.9	3.45944	27534.3	3.59229	5830.42	0.132852		1.36207e+06	1.40938e+06	0	1
702	31296.7	3.51621	33788.8	3.71625	2492.05	0.200037		1.37519e+06	1.45271e+06	0	1
703	18180.7	3.63385	38010.7	3.63642	19830	0.00256923		1.43536e+06	1.41656e+06	1	0
704	21490.2	3.56026	18522.7	3.7946	-2967.58	0.234339		1.40261e+06	1.49932e+06	0	1
705	17682.5	3.42636	23084.6	3.77987	5402.06	0.35351		1.35286e+06	1.48886e+06	0	1
706	17078.4	3.40511	34480.2	3.74235	17401.8	0.337245		1.34496e+06	1.46246e+06	0	1
707	30108.6	3.43126	48647.4	3.71431	18538.8	0.283049		1.3424e+06	1.43708e+06	0	1
708	18298.3	3.56147	48489.3	3.42046	30191.1	-0.141012		1.40629e+06	1.3197e+06	1	0
709	27762	3.62261	36025.9	3.76502	8263.86	0.142411		1.42128e+06	1.46998e+06	0	1
710	30065.6	3.61477	32224.5	3.57176	2158.85	-0.0430075		1.41584e+06	1.39648e+06	1	0
711	19918.8	3.60604	28893	3.60498	8974.24	-0.00105817		1.4225e+06	1.4131e+06	1	0
712	23159.4	3.53366	39037.7	3.70356	15878.3	0.169902		1.3903e+06	1.44239e+06	0	1
713	16244.9	3.45837	30585.1	3.74323	14340.2	0.28486		1.3671e+06	1.46671e+06	0	1
714	28793.1	3.38517	21242.5	3.83576	-7550.7	0.450585		1.32528e+06	1.51306e+06	0	1
715	27840.3	3.56829	25267.7	3.69709	-2572.56	0.128807		1.39947e+06	1.45357e+06	0	1
716	18467	3.50902	57868.5	3.5735	39401.5	0.0644826		1.38514e+06	1.37153e+06	1	0
717	38156.3	3.63496	42627.2	3.78594	4470.88	0.150981		1.41583e+06	1.47175e+06	0	1
718	32954.6	3.64369	33412.5	3.9082	457.941	0.26451		1.42452e+06	1.52987e+06	0	1
719	21778.9	3.57597	23732.5	3.8155	1953.59	0.239523		1.40861e+06	1.50247e+06	0	1
720	24102.5	3.38871	43034.4	3.83819	18931.9	0.449474		1.33138e+06	1.49224e+06	0	1
721	17886.1	3.72044	48931.4	3.6015	31045.3	-0.118947		1.47029e+06	1.39167e+06	1	0
722	25366.2	3.39355	38236.9	3.54526	12870.7	0.15171		1.33205e+06	1.37987e+06	0	1
723	55905.4	3.39045	17666.6	3.6688	-38238.8	0.278355		1.30027e+06	1.44985e+06	0	1
724	17924	3.58198	35712.2	3.83394	17788.2	0.251961		1.41487e+06	1.49786e+06	0	1
725	16846.7	3.52671	34069.3	3.68229	17222.6	0.155575		1.39384e+06	1.43885e+06	0	1
726	21271	3.56335	27308.3	3.82629	6037.25	0.26294		1.40407e+06	1.50321e+06	0	1
727	20562.7	3.48606	37166.7	3.6742	16603.9	0.188143		1.37386e+06	1.43251e+06	0	1
728	34051.6	3.64316	28271.9	3.71981	-5779.75	0.0766477		1.42321e+06	1.45965e+06	0	1
729	19480.7	3.52577	30102.7	3.57715	10621.9	0.0513797		1.39083e+06	1.40076e+06	0	1
730	31425.1	3.53938	32749.4	3.56255	1324.4	0.0231663		1.38433e+06	1.39227e+06	0	1
731	21827.4	3.54924	24782.3	3.66996	2954.8	0.120717		1.39787e+06	1.4432e+06	0	1
732	34314.2	3.3992	31352.5	3.92433	-2961.77	0.525135		1.32536e+06	1.53838e+06	0	1
733	17545.7	3.33049	45507	3.58734	27961.4	0.256844		1.31465e+06	1.38943e+06	0	1
734	36510.2	3.52225	23608.7	3.76229	-12901.5	0.240041		1.37239e+06	1.48131e+06	0	1
735	18004.4	3.49331	20734.4	3.69711	2730.03	0.203796		1.37932e+06	1.45811e+06	0	1
736	16693.6	3.77525	21415.6	3.71449	4722	-0.0607577		1.49341e+06	1.46438e+06	1	0
737	32162.5	3.45213	36737.8	3.60063	4575.33	0.148502		1.34869e+06	1.40352e+06	0	1
738	19222.3	3.63229	42700.1	3.4982	23477.8	-0.134094		1.4337e+06	1.35658e+06	1	0
739	19934.1	3.6662	50720	3.43849	30785.9	-0.227706		1.44654e+06	1.32468e+06	1	0
740	27438.8	3.646	34225.8	3.65423	6787.02	0.00822752		1.43096e+06	1.42746e+06	1	0
741	25433.7	3.357	21053.8	3.87878	-4379.96	0.521778		1.31737e+06	1.53046e+06	0	1
742	30524	3.51938	36688.9	3.51589	6164.95	-0.00349535		1.37723e+06	1.36967e+06	1	0
743	18544.5	3.54304	28396.3	3.59103	9851.84	0.0479868		1.39867e+06	1.40802e+06	0	1
744	18253.8	3.46175	36302.1	3.7468	18048.3	0.285056		1.36644e+06	1.46242e+06	0	1
745	33774.4	3.53008	24422.2	3.73253	-9352.26	0.202456		1.37826e+06	1.46859e+06	0	1
746	47195.5	3.4854	29231.4	3.73237	-17964	0.246974		1.34696e+06	1.46372e+06	0	1
747	17822.4	3.64411	41179.4	3.54488	23357	-0.0992248		1.43982e+06	1.37677e+06	1	0
748	17888.2	3.40627	36542.7	3.62025	18654.6	0.213983		1.34462e+06	1.41156e+06	0	1
749	29544.5	3.46716	29814.9	3.64662	270.395	0.179466		1.35732e+06	1.42883e+06	0	1
750	27225.2	3.36905	36054	3.92217	8828.77	0.55312		1.3204e+06	1.53281e+06	0	1
751	21053.9	3.5799	21660	3.79634	606.059	0.216438		1.41091e+06	1.49688e+06	0	1
752	32479.6	3.65043	43279.3	3.60519	10799.7	-0.0452359		1.42769e+06	1.3988e+06	1	0
753	16867.6	3.55963	46956	3.78039	30088.5	0.220765		1.40698e+06	1.4652e+06	0	1
754	29745.6	3.51317	22152.1	3.60675	-7593.5	0.0935805		1.37552e+06	1.42055e+06	0	1
755	20535.3	3.24664	32832.7	3.54044	12297.5	0.293801		1.27812e+06	1.38334e+06	0	1
756	30156.3	3.52597	69856	3.45291	39699.7	-0.0730569		1.38023e+06	1.31131e+06	1	0
757	29948.1	3.55552	26487.7	3.74284	-3460.38	0.18732		1.39226e+06	1.47065e+06	0	1
758	39215.8	3.77132	77865.8	3.84111	38650	0.0697901		1.46931e+06	1.45858e+06	1	0
759	25042.9	3.53917	17758.5	3.81018	-7284.34	0.271009		1.39063e+06	1.50631e+06	0	1
760	30016	3.5503	37846.8	3.48038	7830.84	-0.0699147		1.3901e+06	1.35431e+06	1	0
761	49932.2	3.49728	22907.5	3.67942	-27024.7	0.182139		1.34898e+06	1.44886e+06	0	1
762	31900	3.70907	36874	3.636	4974.02	-0.0730734		1.45173e+06	1.41753e+06	1	0
763	27223.3	3.70328	78973.8	3.74903	51750.5	0.0457456		1.45409e+06	1.42064e+06	1	0
764	18585	3.61053	37380.3	3.65682	18795.3	0.0462874		1.42563e+06	1.42535e+06	1	0
765	40721.6	3.73775	26518.2	3.67348	-14203.4	-0.0642692		1.45438e+06	1.44287e+06	1	0
766	19116.4	3.6234	22879.1	3.77871	3762.67	0.155305		1.43024e+06	1.4886e+06	0	1
767	22858.7	3.54923	54090.6	3.96881	31231.9	0.419576		1.39683e+06	1.53343e+06	0	1
768	15948.4	3.71118	27192.8	3.91135	11244.4	0.200166		1.46853e+06	1.53735e+06	0	1
769	19540.9	3.34592	20576.2	3.58607	1035.3	0.240154		1.31883e+06	1.41385e+06	0	1
770	21211.4	3.88078	36345.3	3.54833	15133.8	-0.332453		1.5311e+06	1.38299e+06	1	0
771	25099.7	3.61177	28720.4	3.67784	3620.68	0.0660769		1.41961e+06	1.44242e+06	0	1
772	16971.5	3.50871	21239.5	3.49105	4268	-0.0176664		1.38651e+06	1.37518e+06	1	0
773	21209.7	3.34546	29607.9	3.54273	8398.17	0.197271		1.31697e+06	1.38748e+06	0	1
774	28059.5	3.51757	23066.5	3.30895	-4992.94	-0.208618		1.37897e+06	1.30051e+06	1	0
775	24473.3	3.12763	20426.3	3.84376	-4047.01	0.716123		1.22658e+06	1.51708e+06	0	1
776	27711.1	3.56646	22284.4	3.8098	-5426.66	0.243339		1.39887e+06	1.50163e+06	0	1
777	16616.1	3.34783	20258.8	3.94224	3642.74	0.594405		1.32252e+06	1.55664e+06	0	1
778	18441.3	3.59351	26036	3.82562	7594.79	0.23211		1.41896e+06	1.50421e+06	0	1
779	16221.3	3.77158	39523.8	3.7531	23302.5	-0.0184804		1.49241e+06	1.46172e+06	1	0
780	18320.9	3.58393	20267.9	3.70355	1946.93	0.119615		1.41525e+06	1.46115e+06	0	1
781	32940.9	3.57718	28198.3	3.77677	-4742.63	0.199585		1.39793e+06	1.48251e+06	0	1
782	21382.9	3.61206	21609.6	3.54394	226.747	-0.0681136		1.42344e+06	1.39597e+06	1	0
783	16079.5	3.35014	19255.3	3.48307	3175.74	0.132923		1.32398e+06	1.37397e+06	0	1
784	21690.6	3.39097	35736.2	3.39965	14045.6	0.00867861		1.3347e+06	1.32412e+06	1	0
785	16757.2	3.67759	51532.8	3.87599	34775.6	0.198405		1.45428e+06	1.49886e+06	0	1
786	19147.6	3.44993	28181.9	3.70104	9034.22	0.251103		1.36083e+06	1.45223e+06	0	1
787	20288.5	3.63131	36880.2	3.82313	16591.6	0.19182		1.43223e+06	1.49237e+06	0	1
788	18967.6	3.66085	24876.7	3.6998	5909.05	0.038944		1.44537e+06	1.45504e+06	0	1
789	27403.7	3.50623	17586.1	3.85303	-9817.53	0.346798		1.37509e+06	1.52363e+06	0	1
790	23372.9	3.68992	40013.3	3.59914	16640.4	-0.0907726		1.45259e+06	1.39964e+06	1	0
791	15309.6	3.25281	24528	3.79822	9218.33	0.545407		1.28581e+06	1.49476e+06	0	1
792	17608.4	3.55219	52862.6	3.52285	35254.2	-0.0293432		1.40327e+06	1.35628e+06	1	0
793	31268.2	3.43668	30570.6	3.59362	-697.599	0.156943		1.3434e+06	1.40688e+06	0	1
794	45808.1	3.35636	47864.5	3.67654	2056.38	0.320181		1.29673e+06	1.42275e+06	0	1
795	31457.9	3.51642	46339.5	3.55875	14881.6	0.0423365		1.37511e+06	1.37716e+06	0	1
796	18114.8	3.604	27484.8	3.63122	9369.94	0.0272204		1.42349e+06	1.425e+06	0	1
797	35284.2	3.4752	18662.8	3.80839	-16621.4	0.333187		1.3548e+06	1.50469e+06	0	1
798	16525.3	3.31565	31693	3.68925	15167.7	0.373608		1.30973e+06	1.44401e+06	0	1
799	22230.4	3.40623	29254.6	3.82304	7024.16	0.416813		1.34026e+06	1.49996e+06	0	1
800	48015.8	3.55321	26951.4	3.78321	-21064.5	0.230004		1.37327e+06	1.48633e+06	0	1
801	29702.8	3.3245	20940.1	3.51325	-8762.71	0.188747		1.3001e+06	1.38436e+06	0	1
802	25860.7	3.43768	32308.8	3.66099	6448.08	0.223315		1.34921e+06	1.43209e+06	0	1
803	17449.9	3.41736	50674.5	3.69312	33224.5	0.275759		1.34949e+06	1.42657e+06	0	1
804	17540.1	3.28472	39371.1	3.9481	21831	0.66338		1.29635e+06	1.53987e+06	0	1
805	18850.9	3.55247	37853.9	3.89407	19003	0.3416		1.40214e+06	1.51977e+06	0	1
806	18066.9	3.50529	19390.6	3.60608	1323.7	0.100793		1.38405e+06	1.42304e+06	0	1
807	23325.3	3.58575	23460.5	3.44911	135.196	-0.136642		1.41098e+06	1.35618e+06	1	0
808	33956.3	3.58473	21280.9	3.55385	-12675.4	-0.0308799		1.39993e+06	1.40026e+06	0	1
809	16792.6	3.5893	45605.9	3.7662	28813.3	0.176896		1.41893e+06	1.46087e+06	0	1
810	17124.2	3.40965	27534.9	3.64397	10410.7	0.234317		1.34674e+06	1.43005e+06	0	1
811	44798.1	3.66485	36334.3	3.8025	-8463.75	0.13765		1.42114e+06	1.48466e+06	0	1
812	16708.4	3.64178	20364.3	3.44855	3655.88	-0.193232		1.44e+06	1.35906e+06	1	0
813	19922.5	3.39595	23562.1	3.6265	3639.57	0.230556		1.33846e+06	1.42704e+06	0	1
814	16844.3	3.48815	16806.6	3.50815	-37.6691	0.0199985		1.37842e+06	1.38645e+06	0	1
815	35169.9	3.53537	33223.6	3.46455	-1946.34	-0.0708205		1.37898e+06	1.3526e+06	1	0
816	23075	3.85047	29222.5	3.51514	6147.57	-0.335323		1.51711e+06	1.37683e+06	1	0
817	15997.4	3.56736	40198	3.6195	24200.6	0.052142		1.41095e+06	1.4076e+06	1	0
818	16862.7	3.59035	41298.8	3.6823	24436.1	0.0919559		1.41928e+06	1.43162e+06	0	1
819	17677	3.69771	44661.3	3.94787	26984.3	0.250159		1.46141e+06	1.53449e+06	0	1
820	44973.3	3.6023	34063.9	3.76292	-10909.4	0.160617		1.39595e+06	1.4711e+06	0	1
821	30029.5	3.54386	34996.2	3.46316	4966.71	-0.0807049		1.38752e+06	1.35027e+06	1	0
822	28785.6	3.57674	31085.6	3.72374	2300.04	0.146997		1.40191e+06	1.45841e+06	0	1
823	23247.7	3.55466	35724.9	3.73464	12477.2	0.179976		1.39862e+06	1.45813e+06	0	1
824	22311	3.52317	41325.5	3.64136	19014.5	0.118183		1.38696e+06	1.41522e+06	0	1
825	19543.7	3.75321	21919.4	3.60072	2375.72	-0.152492		1.48174e+06	1.41837e+06	1	0
826	18807.2	3.65107	28172.3	3.63486	9365.17	-0.0162051		1.44162e+06	1.42577e+06	1	0
827	16019.8	3.54092	18760.6	3.61116	2740.8	0.0702367		1.40035e+06	1.4257e+06	0	1
828	19989.2	3.46037	32597.5	3.54413	12608.4	0.0837554		1.36416e+06	1.38505e+06	0	1
829	17711.1	3.66128	20588.2	3.58564	2877.09	-0.0756376		1.4468e+06	1.41367e+06	1	0
830	24729	3.46313	19100.1	3.68263	-5628.89	0.219507		1.36052e+06	1.45395e+06	0	1
831	18329	3.54676	32096.7	3.52051	13767.7	-0.0262494		1.40038e+06	1.37611e+06	1	0
832	36937.6	3.49424	44348.7	3.48729	7411.11	-0.00695145		1.36076e+06	1.35057e+06	1	0
833	27474.9	3.63675	34212.9	3.79532	6737.99	0.158578		1.42722e+06	1.48392e+06	0	1
834	16946.7	3.44453	54315.5	3.80468	37368.8	0.360146		1.36087e+06	1.46756e+06	0	1
835	24234.2	3.69922	40691.9	3.5872	16457.6	-0.112014		1.45545e+06	1.39419e+06	1	0
836	24690.8	3.65505	25631.4	3.70048	940.61	0.0454285		1.43733e+06	1.45456e+06	0	1
837	29625.9	3.66827	18012.9	3.60564	-11613	-0.0626297		1.43768e+06	1.42424e+06	1	0
838	21364.4	3.48363	27923.8	3.64407	6559.43	0.160443		1.37209e+06	1.4297e+06	0	1
839	22233.5	3.609	21549	3.57973	-684.533	-0.029272		1.42137e+06	1.41034e+06	1	0
840	26134.6	3.37898	23877.9	3.72151	-2256.69	0.342522		1.32546e+06	1.46472e+06	0	1
841	16583.2	3.70115	25695.8	3.59016	9112.59	-0.110997		1.46388e+06	1.41037e+06	1	0
842	17595.4	3.66446	21975	3.77362	4379.62	0.109157		1.44819e+06	1.48747e+06	0	1
843	30391.7	3.39413	24114.5	3.64672	-6277.24	0.252594		1.32726e+06	1.43458e+06	0	1
844	39179.4	3.61819	19459.5	3.75775	-19719.9	0.139562		1.40809e+06	1.48364e+06	0	1
845	19699.3	3.7949	23974.5	3.58485	4275.22	-0.210046		1.49826e+06	1.40997e+06	1	0
846	21441.4	3.66997	23680.6	3.72203	2239.25	0.052054		1.44655e+06	1.46513e+06	0	1
847	20941	3.58193	27301.4	3.80111	6360.33	0.219175		1.41183e+06	1.49314e+06	0	1
848	32645.9	3.59786	44879.2	3.48862	12233.3	-0.109246		1.4065e+06	1.35057e+06	1	0
849	23709.2	3.29319	21749.6	3.50299	-1959.59	0.209804		1.29357e+06	1.37945e+06	0	1
850	16397	3.41577	21077.2	3.76787	4680.2	0.352093		1.34991e+06	1.48607e+06	0	1
851	21859.6	3.47117	29906.9	3.71493	8047.33	0.243759		1.36661e+06	1.45606e+06	0	1
852	23396.2	3.63014	31468.6	3.7304	8072.4	0.100259		1.42866e+06	1.46069e+06	0	1
853	23906.2	3.39288	26378.3	3.6218	2472.08	0.228919		1.33325e+06	1.42234e+06	0	1
854	29319.6	3.55547	20710.5	3.50209	-8609.12	-0.0533787		1.39287e+06	1.38012e+06	1	0
855	24342.3	3.63886	24043.1	3.62543	-299.161	-0.0134257		1.4312e+06	1.42613e+06	1	0
856	19716.9	3.59593	30974.4	3.48348	11257.4	-0.112442		1.41865e+06	1.36242e+06	1	0
857	23437.5	3.71203	17791.1	3.63226	-5646.41	-0.0797612		1.46137e+06	1.43511e+06	1	0
858	30527.1	3.5818	31486.1	3.84444	959.025	0.262637		1.40219e+06	1.50629e+06	0	1
859	25912.7	3.51316	34840.9	3.65144	8928.19	0.138276		1.37935e+06	1.42573e+06	0	1
860	30047.6	3.65348	28385.6	3.72837	-1661.98	0.0748906		1.43135e+06	1.46296e+06	0	1
861	25729.9	3.44459	31340.6	3.67018	5610.66	0.225592		1.35211e+06	1.43673e+06	0	1
862	18631.4	3.50026	38437.5	3.49375	19806	-0.00650179		1.38147e+06	1.35906e+06	1	0
863	23734.9	3.45043	23019.2	3.66416	-715.621	0.213737		1.35644e+06	1.44265e+06	0	1
864	26652.5	3.60738	29157.3	3.75765	2504.8	0.150268		1.4163e+06	1.4739e+06	0	1
865	29796.4	3.63354	38291.9	3.75544	8495.47	0.121898		1.42362e+06	1.46388e+06	0	1
866	26681.1	3.44846	28717.2	3.55901	2036.13	0.11055		1.3527e+06	1.39489e+06	0	1
867	21886.2	3.5887	59279.6	3.72493	37393.4	0.136228		1.41359e+06	1.43069e+06	0	1
868	29035.3	3.54722	32770.2	3.99743	3734.88	0.450205		1.38985e+06	1.5662e+06	0	1
869	40942.3	3.37968	25024.9	3.67092	-15917.4	0.291237		1.31093e+06	1.44334e+06	0	1
870	16593.7	3.68578	16678.1	3.73242	84.4192	0.046641		1.45772e+06	1.47629e+06	0	1
871	23483.4	3.37838	26421.2	3.51688	2937.81	0.138503		1.32787e+06	1.38033e+06	0	1
872	36774.5	3.63192	32614.1	3.51739	-4160.38	-0.114533		1.41599e+06	1.37434e+06	1	0
873	23712	3.49129	27817.1	3.59171	4105.13	0.100422		1.3728e+06	1.40887e+06	0	1
874	30672.5	3.67409	30445.2	3.6916	-227.341	0.0175062		1.43896e+06	1.44619e+06	0	1
875	37137	3.74772	40129.9	3.67049	2992.93	-0.0772361		1.46195e+06	1.42807e+06	1	0
876	19417.9	3.58181	49824.7	3.61314	30406.8	0.0313314		1.41331e+06	1.39543e+06	1	0
877	35701.4	3.69703	73111.9	3.75254	37410.4	0.0555119		1.44311e+06	1.4279e+06	1	0
878	16736.3	3.45733	41366.1	3.82526	24629.8	0.367934		1.36619e+06	1.48874e+06	0	1
879	31760.4	3.57804	23787.4	3.58652	-7972.91	0.0084806		1.39946e+06	1.41082e+06	0	1
880	34218.4	3.77718	38665.7	3.63976	4447.36	-0.137417		1.47665e+06	1.41724e+06	1	0
881	16493.9	3.62952	23009.2	3.55955	6515.3	-0.0699742		1.43532e+06	1.40081e+06	1	0
882	16256.3	3.21603	18758.4	3.34801	2502.08	0.131971		1.27016e+06	1.32044e+06	0	1
883	16388.2	3.39393	34669	3.71408	18280.7	0.320149		1.34118e+06	1.45096e+06	0	1
884	32962.2	3.40039	29301.3	3.69046	-3660.95	0.290069		1.32719e+06	1.44688e+06	0	1
885	27952.2	3.51741	21663.9	3.6611	-6288.33	0.143691		1.37901e+06	1.44278e+06	0	1
886	20140.3	3.55909	45233.1	3.83879	25092.8	0.279699		1.4035e+06	1.49028e+06	0	1
887	15727.2	3.77211	50861.5	3.84693	35134.3	0.0748225		1.49312e+06	1.48791e+06	1	0
888	26997.3	3.43885	17902.2	3.47215	-9095.07	0.0333011		1.34854e+06	1.37096e+06	0	1
889	20310.7	3.72858	24868.1	3.69128	4557.4	-0.0372975		1.47112e+06	1.45164e+06	1	0
890	26629.8	3.44045	29123	3.36954	2493.15	-0.0709122		1.34955e+06	1.31869e+06	1	0
891	17850.4	3.35895	41890.9	3.68607	24040.5	0.327126		1.32573e+06	1.43254e+06	0	1
892	29867.2	3.64883	29882.2	3.47558	14.9468	-0.173255		1.42966e+06	1.36035e+06	1	0
893	32644	3.51993	31131.9	3.86236	-1512.06	0.342431		1.37533e+06	1.51381e+06	0	1
894	19835.6	3.31393	37522.1	3.70199	17686.5	0.388062		1.30574e+06	1.44327e+06	0	1
895	19084.7	3.54562	16416.2	3.51155	-2668.44	-0.0340734		1.39916e+06	1.3882e+06	1	0
896	38793.6	3.5887	44466.8	3.88404	5673.18	0.295333		1.39669e+06	1.50915e+06	0	1
897	23123.2	3.49468	29538.4	3.7578	6415.2	0.263124		1.37475e+06	1.47358e+06	0	1
898	40699.9	3.43444	24044.6	3.57892	-16655.4	0.144475		1.33308e+06	1.40752e+06	0	1
899	23787.3	3.43597	40092.2	3.90237	16304.9	0.466398		1.3506e+06	1.52085e+06	0	1
900	19456	3.54313	37401.6	3.69625	17945.6	0.153123		1.39779e+06	1.4411e+06	0	1
901	19633.5	3.62202	18994.3	3.54149	-639.18	-0.0805332		1.42918e+06	1.3976e+06	1	0
902	19216.4	3.52466	35545.1	3.48721	16328.7	-0.0374512		1.39065e+06	1.35934e+06	1	0
903	19258.7	3.40108	30844.6	3.61688	11585.9	0.215797		1.34117e+06	1.41591e+06	0	1
904	18912.7	3.58799	36022.3	3.52007	17109.6	-0.067916		1.41628e+06	1.37201e+06	1	0
905	20824.6	3.58233	23547.8	3.51158	2723.27	-0.0707441		1.41211e+06	1.38109e+06	1	0
906	15912.6	3.60674	50300.9	3.61393	34388.2	0.00718731		1.42679e+06	1.39527e+06	1	0
907	25184.9	3.40868	41131.8	3.73053	15946.9	0.32185		1.33829e+06	1.45108e+06	0	1
908	51687.5	3.71054	28472	3.41402	-23215.5	-0.296514		1.43253e+06	1.33714e+06	1	0
909	27456.7	3.40563	28069.2	3.66962	612.479	0.263984		1.3348e+06	1.43978e+06	0	1
910	24540	3.71632	24427.5	3.6652	-112.528	-0.0511205		1.46199e+06	1.44165e+06	1	0
911	47459.6	3.59355	37559.8	3.74783	-9899.83	0.154277		1.38996e+06	1.46157e+06	0	1
912	18277.3	3.65964	22864.5	3.61489	4587.29	-0.0447487		1.44558e+06	1.42309e+06	1	0
913	20340.6	3.40055	58303.4	3.55919	37962.8	0.158637		1.33988e+06	1.36537e+06	0	1
914	31518.3	3.49126	33442.9	3.59859	1924.69	0.107335		1.36499e+06	1.406e+06	0	1
915	21308.5	3.64579	48505.3	3.58573	27196.9	-0.0600654		1.43701e+06	1.38579e+06	1	0
916	17035.9	3.40669	53775.8	3.85118	36739.9	0.444494		1.34564e+06	1.4867e+06	0	1
917	17921.8	3.42515	60158	3.69641	42236.2	0.271257		1.35214e+06	1.41841e+06	0	1
918	26989.5	3.56636	26747.1	3.45271	-242.367	-0.113649		1.39956e+06	1.35434e+06	1	0
919	22932.8	3.72642	27557.6	3.60658	4624.83	-0.119839		1.46764e+06	1.41508e+06	1	0
920	20656.1	3.23977	19342.9	3.52243	-1313.21	0.28266		1.27525e+06	1.38963e+06	0	1
921	17492.9	3.24592	69451.5	3.59802	51958.6	0.3521		1.28087e+06	1.36976e+06	0	1
922	17376.2	3.44065	43081.9	3.81388	25705.8	0.373231		1.35888e+06	1.48247e+06	0	1
923	17254.4	3.58918	27968.3	3.94435	10713.9	0.355171		1.41842e+06	1.54977e+06	0	1
924	24933.8	3.69511	55333.4	3.55293	30399.7	-0.142182		1.45311e+06	1.36584e+06	1	0
925	18145.3	3.58092	36639	3.66529	18493.7	0.0843654		1.41422e+06	1.42948e+06	0	1
926	56050.9	3.45914	43121	3.8482	-12929.8	0.389064		1.3276e+06	1.49616e+06	0	1
927	40237.8	3.61723	37592.1	3.48926	-2645.68	-0.127965		1.40665e+06	1.35811e+06	1	0
928	33658.9	3.58477	31791	3.5797	-1867.92	-0.00506948		1.40025e+06	1.40009e+06	1	0
929	19471.5	3.4939	64320.7	3.65362	44849.2	0.159719		1.37809e+06	1.39713e+06	0	1
930	16447.3	3.67679	38160.6	3.67224	21713.3	-0.00455432		1.45427e+06	1.43074e+06	1	0
931	49701.5	3.44887	32026.5	3.8646	-17675	0.415732		1.32984e+06	1.51381e+06	0	1
932	40947.5	3.51455	19309	3.64227	-21638.5	0.127727		1.36487e+06	1.4376e+06	0	1
933	24719.4	3.72096	39466.5	3.7516	14747.1	0.030641		1.46366e+06	1.46117e+06	1	0
934	25194.5	3.43763	24997.3	3.617	-197.214	0.179363		1.34986e+06	1.4218e+06	0	1
935	20031.9	3.51824	26437.1	3.55691	6405.26	0.0386664		1.38727e+06	1.39633e+06	0	1
936	31394.8	3.80729	25243.5	3.74535	-6151.32	-0.0619443		1.49152e+06	1.4729e+06	1	0
937	17979.4	3.51369	28218.8	3.73192	10239.4	0.218234		1.3875e+06	1.46455e+06	0	1
938	22265.5	3.30275	45466.6	3.78133	23201.1	0.478579		1.29884e+06	1.46707e+06	0	1
939	41045.3	3.4773	39412.8	3.62779	-1632.5	0.150494		1.34987e+06	1.4117e+06	0	1
940	18871.1	3.60587	49684.2	3.64252	30813.1	0.0366586		1.42348e+06	1.40733e+06	1	0
941	29381.6	3.38153	19026.4	3.60218	-10355.2	0.220651		1.32323e+06	1.42185e+06	0	1
942	21451.3	3.30174	35600.9	3.74055	14149.6	0.438807		1.29925e+06	1.46062e+06	0	1
943	18402.9	3.55227	49798.5	3.63205	31395.5	0.0797808		1.40251e+06	1.40302e+06	0	1
944	17930.7	3.47582	27140.2	3.58484	9209.5	0.109022		1.3724e+06	1.40679e+06	0	1
945	18390.4	3.54425	42349.2	3.57962	23958.8	0.0353671		1.39931e+06	1.3895e+06	1	0
946	24280.7	3.47704	32240.3	3.66159	7959.64	0.184553		1.36654e+06	1.4324e+06	0	1
947	16949.2	3.39853	22841.5	3.78499	5892.26	0.38646		1.34246e+06	1.49116e+06	0	1
948	20529.4	3.55794	53451.4	3.6336	32922	0.075668		1.40264e+06	1.39999e+06	1	0
949	22972.4	3.60357	27810.3	3.82185	4837.86	0.218274		1.41846e+06	1.50093e+06	0	1
950	17311.9	3.60998	79538	3.77197	62226.1	0.161988		1.42668e+06	1.42925e+06	0	1
951	24417.4	3.76779	24212.7	3.56773	-204.696	-0.20006		1.4827e+06	1.40288e+06	1	0
952	24365.2	3.47289	26003.3	3.80286	1638.02	0.32997		1.36479e+06	1.49514e+06	0	1
953	16123.5	3.36291	20759.3	3.63552	4635.74	0.272615		1.32904e+06	1.43345e+06	0	1
954	39957.1	3.69925	30000.5	3.59775	-9956.56	-0.101508		1.43974e+06	1.4091e+06	1	0
955	17077.5	3.51874	31031.6	3.60938	13954.1	0.0906396		1.39042e+06	1.41272e+06	0	1
956	55231.7	3.5396	29972.5	3.6574	-25259.2	0.117802		1.36061e+06	1.43299e+06	0	1
957	17464.8	3.53447	36369.2	3.64899	18904.4	0.114523		1.39632e+06	1.42323e+06	0	1
958	34497.5	3.39158	23796.9	3.57682	-10700.7	0.18524		1.32213e+06	1.40693e+06	0	1
959	20983.1	3.52407	22079.8	3.67262	1096.75	0.148543		1.38865e+06	1.44697e+06	0	1
960	21542.4	3.72096	30509.6	3.66185	8967.29	-0.0591153		1.46684e+06	1.43423e+06	1	0
961	18901.1	3.68103	33780.4	3.6226	14879.3	-0.0584235		1.45351e+06	1.41526e+06	1	0
962	18786.4	3.81355	44390.1	3.50008	25603.7	-0.31347		1.50663e+06	1.35564e+06	1	0
963	35780.6	3.6172	46171.6	3.59259	10391	-0.0246164		1.4111e+06	1.39086e+06	1	0
964	20393.4	3.66739	24896.8	3.81973	4503.4	0.152334		1.44656e+06	1.50299e+06	0	1
965	34393.6	3.80863	39219.8	3.59787	4826.24	-0.210756		1.48906e+06	1.39993e+06	1	0
966	33007.8	3.616	30431.8	3.88004	-2575.98	0.264044		1.41339e+06	1.52159e+06	0	1
967	55256.8	3.80382	28437.1	3.72695	-26819.7	-0.0768626		1.46627e+06	1.46234e+06	1	0
968	20457.5	3.39783	38477.6	3.41544	18020	0.0176175		1.33867e+06	1.3277e+06	1	0
969	25278.7	3.45648	21557.5	3.73229	-3721.17	0.275816		1.35731e+06	1.47136e+06	0	1
970	17106.6	3.56566	31002.4	3.61205	13895.9	0.0463941		1.40916e+06	1.41382e+06	0	1
971	19666.1	3.69491	66657.5	3.66973	46991.4	-0.0251802		1.4583e+06	1.40123e+06	1	0
972	30352.1	3.57332	23073.6	3.59924	-7278.53	0.0259218		1.39898e+06	1.41662e+06	0	1
973	18419.6	3.67645	31272.5	3.68957	12852.9	0.0131207		1.45216e+06	1.44456e+06	1	0
974	27609.1	3.67955	29094.7	3.61181	1485.69	-0.0677377		1.44421e+06	1.41563e+06	1	0
975	32347.6	3.35524	42421.9	3.68248	10074.3	0.327239		1.30975e+06	1.43057e+06	0	1
976	18606.3	3.39098	29964.6	3.45714	11358.3	0.0661629		1.33778e+06	1.35289e+06	0	1
977	26461	3.66931	25998.5	3.67139	-462.415	0.00207768		1.44126e+06	1.44256e+06	0	1
978	18602.3	3.38462	30996.8	3.73881	12394.5	0.354182		1.33525e+06	1.46453e+06	0	1
979	17610	3.60252	22272.7	3.60846	4662.73	0.00593633		1.4234e+06	1.42111e+06	1	0
980	23256.9	3.64723	30853.9	3.54985	7596.93	-0.0973774		1.43564e+06	1.38909e+06	1	0
981	32646.9	3.54534	38273.8	3.50933	5626.89	-0.0360148		1.38549e+06	1.36546e+06	1	0
982	23286.6	3.63773	21249.1	3.36383	-2037.52	-0.273907		1.43181e+06	1.32428e+06	1	0
983	24355.3	3.5067	22951.7	3.75057	-1403.59	0.243864		1.37833e+06	1.47728e+06	0	1
984	20690.9	3.63795	26171.1	3.64378	5480.22	0.00583661		1.43449e+06	1.43134e+06	1	0
985	18098.7	3.474	50316.5	3.65432	32217.9	0.180322		1.3715e+06	1.41141e+06	0	1
986	19293.8	3.42964	31028.8	3.57069	11735	0.141046		1.35256e+06	1.39725e+06	0	1
987	19974.9	3.57178	18490.2	3.73961	-1484.74	0.167827		1.40874e+06	1.47735e+06	0	1
988	29352.4	3.72935	17703.8	3.75039	-11648.6	0.0210409		1.46239e+06	1.48245e+06	0	1
989	43416.1	3.54534	22248.5	3.57431	-21167.6	0.0289725		1.37472e+06	1.40748e+06	0	1
990	18426.4	3.48982	30859.4	3.64923	12433	0.159409		1.3775e+06	1.42883e+06	0	1
991	19278.4	3.62604	45920	3.62578	26641.6	-0.000254764		1.43114e+06	1.40439e+06	1	0
992	61649.1	3.66507	45563	3.77855	-16086.1	0.113475		1.40438e+06	1.46586e+06	0	1
993	28649.6	3.36729	38909.3	3.72575	10259.7	0.358456		1.31827e+06	1.45139e+06	0	1
994	30499.4	3.42585	52236.5	3.54507	21737	0.119229		1.33984e+06	1.36579e+06	0	1
995	19765.6	3.23664	48928	3.58938	29162.4	0.352747		1.27489e+06	1.38683e+06	0	1
996	17389.1	3.45758	51667.2	3.93137	34278.1	0.473785		1.36564e+06	1.52088e+06	0	1
997	68542.8	3.44129	39906	3.65348	-28636.8	0.212182		1.30798e+06	1.42148e+06	0	1
998	21061.8	3.49164	31887.4	3.56119	10825.6	0.0695493		1.3756e+06	1.39259e+06	0	1
999	16511.9	3.59066	25446	3.61745	8934.14	0.0267898		1.41975e+06	1.42153e+06	0	1
1000	31609.3	3.59198	23139.3	3.69374	-8470.01	0.10176		1.40518e+06	1.45436e+06	0	1
	17850.1	3.61374	28281	3.75084	10430.9	0.137094		1.42765e+06	1.47205e+06	0	1
	18216.9	3.56477	32265.2	3.48818	14048.2	-0.0765902		1.40769e+06	1.36301e+06	1	0
